# Supplementary material for: Socially Responsible Behaviors of Nursing Students in Private Universities in Santiago, Chile: A Study on the Alignment with Sustainable Development Goals
Source: Nurs Rep. 2025 Mar 10;15(3):93. doi: 10.3390/nursrep15030093 (PMC11946046; doi:10.3390/nursrep15030093)
Supplement: Supplementary file 1 [file nursrep-15-00093-s001.zip]

Archive with 8 entries (7 files):
- SUPLEMENTARY/
- SUPLEMENTARY/ICOSORE-U_1-337_v2.xlsx
- SUPLEMENTARY/ICOSORE_U_337_10.dat.txt
- SUPLEMENTARY/ICOSORE_U_337_13.dat.txt
- SUPLEMENTARY/ICOSORE_U_LAB.txt
- SUPLEMENTARY/ICOSORE_U_LAB_10.txt
- SUPLEMENTARY/output2F10I.txt
- SUPLEMENTARY/output_FACTOR13.txt
