# Supplementary material for: Socially Responsible Behaviors of Nursing Students in Private Universities in Santiago, Chile: A Study on the Alignment with Sustainable Development Goals
Source: Nurs Rep. 2025 Mar 10;15(3):93. doi: 10.3390/nursrep15030093 (PMC11946046; doi:10.3390/nursrep15030093)
Supplement: Supplementary file 1 [file nursrep-15-00093-s001.zip › SUPLEMENTARY/ICOSORE-U_1-337_v2.xlsx]

## Sheet: BASE
IDC	AGE	GEN	CHI	NCH	GRAT	NAT	NPE	SA1	SA2	SA3	SA4	SA5	CR1	CR2	CR3	CR4	CR5	CR6	CR7	CC1	CC2	CC3	CC4	CC5	RE1	RE2	RE3	RE4	SW1	SW2	SW3	SW4
1	Entre 18 y 22 años	Femenino	No	Ninguno	Sí	Chilena	Ninguna	En desacuerdo	De acuerdo	De acuerdo	En desacuerdo	De acuerdo	Muy de acuerdo	Muy de acuerdo	Muy de acuerdo	Muy de acuerdo	Muy de acuerdo	Muy de acuerdo	Muy de acuerdo	En desacuerdo	Muy en desacuerdo	En desacuerdo	Ni de acuerdo ni en desacuerdo	Muy en desacuerdo	Muy en desacuerdo	Muy en desacuerdo	Muy en desacuerdo	Muy en desacuerdo	Muy de acuerdo	De acuerdo	De acuerdo	Muy de acuerdo
2	Entre 18 y 22 años	Masculino	No	Ninguno	Sí	Chilena	Ninguna	De acuerdo	En desacuerdo	De acuerdo	En desacuerdo	Muy de acuerdo	Muy de acuerdo	Muy de acuerdo	Muy de acuerdo	Muy de acuerdo	Muy de acuerdo	Muy de acuerdo	Muy de acuerdo	De acuerdo	Ni de acuerdo ni en desacuerdo	De acuerdo	De acuerdo	De acuerdo					Muy de acuerdo	Muy de acuerdo	Muy de acuerdo	Muy de acuerdo
3	28 o más años	Femenino	No	Ninguno	Sí	Chilena	Ninguna	Muy en desacuerdo	Muy en desacuerdo	Muy en desacuerdo	Muy en desacuerdo	Muy en desacuerdo	Muy de acuerdo	Muy de acuerdo	De acuerdo	Muy de acuerdo	Muy de acuerdo	Muy de acuerdo	Muy de acuerdo	Ni de acuerdo ni en desacuerdo	Muy en desacuerdo	Muy en desacuerdo	Muy en desacuerdo	En desacuerdo	Muy en desacuerdo	Muy en desacuerdo	Muy en desacuerdo	Muy en desacuerdo	Muy de acuerdo	Muy de acuerdo	Muy de acuerdo	Muy de acuerdo
4	Entre 23 y 27 años	Masculino	No	Ninguno	No	Chilena	Ninguna	Muy de acuerdo	Ni de acuerdo ni en desacuerdo	De acuerdo	En desacuerdo	De acuerdo	Muy de acuerdo	Muy de acuerdo	Ni de acuerdo ni en desacuerdo	De acuerdo	De acuerdo	Ni de acuerdo ni en desacuerdo	Ni de acuerdo ni en desacuerdo	En desacuerdo	De acuerdo	De acuerdo	De acuerdo	De acuerdo	En desacuerdo	Muy en desacuerdo	Muy en desacuerdo	Ni de acuerdo ni en desacuerdo	De acuerdo	De acuerdo	De acuerdo	Ni de acuerdo ni en desacuerdo
5	Entre 23 y 27 años	Masculino	No	Ninguno	Sí	Chilena	Ninguna	De acuerdo	Muy en desacuerdo	De acuerdo	De acuerdo	Muy en desacuerdo	Muy de acuerdo	Muy de acuerdo	De acuerdo	Muy de acuerdo	Muy de acuerdo	Muy de acuerdo	Ni de acuerdo ni en desacuerdo	De acuerdo	Muy de acuerdo	Muy de acuerdo	Muy de acuerdo	De acuerdo	Muy en desacuerdo	Muy en desacuerdo	Muy en desacuerdo	Muy en desacuerdo	Muy de acuerdo	De acuerdo	De acuerdo	Muy de acuerdo
6	Entre 23 y 27 años	Femenino	No	Ninguno	Sí	Chilena	Mapuche	De acuerdo	Muy de acuerdo	Muy de acuerdo	De acuerdo	Muy de acuerdo	Muy de acuerdo	Muy de acuerdo	Muy de acuerdo	Muy de acuerdo	Muy de acuerdo	Muy de acuerdo	Ni de acuerdo ni en desacuerdo	De acuerdo	De acuerdo	Muy de acuerdo	Muy de acuerdo	Muy de acuerdo	Muy de acuerdo	Muy de acuerdo	De acuerdo	De acuerdo		De acuerdo	De acuerdo	Ni de acuerdo ni en desacuerdo
7	Entre 18 y 22 años	Femenino	No	Ninguno	Sí	Chilena	Ninguna	De acuerdo	Muy de acuerdo	Muy de acuerdo	Muy de acuerdo	Muy de acuerdo	Muy de acuerdo	Muy de acuerdo	De acuerdo	Muy de acuerdo	Muy de acuerdo	Muy de acuerdo	Ni de acuerdo ni en desacuerdo	Muy de acuerdo	Muy de acuerdo	Muy de acuerdo	Muy de acuerdo	Muy de acuerdo	Muy de acuerdo	Muy de acuerdo	Muy de acuerdo	Muy de acuerdo	Muy de acuerdo	Muy de acuerdo	Muy de acuerdo	De acuerdo
8	Entre 18 y 22 años	Femenino	No	Ninguno	Sí	Chilena	Ninguna	Ni de acuerdo ni en desacuerdo	De acuerdo	Ni de acuerdo ni en desacuerdo	Muy en desacuerdo	De acuerdo	Muy de acuerdo	Muy de acuerdo	Muy de acuerdo	Muy de acuerdo	Muy de acuerdo	Muy de acuerdo	De acuerdo	De acuerdo	En desacuerdo	En desacuerdo	De acuerdo	En desacuerdo	De acuerdo	En desacuerdo	En desacuerdo	En desacuerdo	Muy de acuerdo	Muy de acuerdo	Muy de acuerdo	De acuerdo
9	Entre 18 y 22 años	Femenino	No	Ninguno	Sí	Chilena	Ninguna	En desacuerdo	Muy en desacuerdo	De acuerdo	De acuerdo	En desacuerdo	Muy de acuerdo	Muy de acuerdo	De acuerdo	Muy de acuerdo	Muy de acuerdo	Muy de acuerdo	Ni de acuerdo ni en desacuerdo	Muy de acuerdo	Muy en desacuerdo	Muy de acuerdo	Muy de acuerdo	En desacuerdo	Muy en desacuerdo	Muy en desacuerdo	Muy en desacuerdo	Muy en desacuerdo	Muy de acuerdo	Muy de acuerdo	Muy de acuerdo	Muy de acuerdo
10	Entre 18 y 22 años	Femenino	No	Ninguno	Sí	Chilena	Ninguna	Muy en desacuerdo	Muy en desacuerdo	Muy de acuerdo	Muy en desacuerdo	Muy de acuerdo	Muy de acuerdo	Muy de acuerdo	De acuerdo	Muy de acuerdo	Muy de acuerdo	Muy de acuerdo	De acuerdo	De acuerdo	Muy en desacuerdo	Muy de acuerdo	Muy de acuerdo	En desacuerdo	Muy de acuerdo	Muy de acuerdo	Muy en desacuerdo	Ni de acuerdo ni en desacuerdo	Muy de acuerdo	Muy de acuerdo	De acuerdo	Muy de acuerdo
11	Entre 18 y 22 años	Femenino	No	Ninguno	Sí	Chilena	Ninguna	Ni de acuerdo ni en desacuerdo	Muy en desacuerdo	Ni de acuerdo ni en desacuerdo	Muy en desacuerdo	Muy de acuerdo	Muy de acuerdo	Muy de acuerdo	De acuerdo	Muy de acuerdo	Muy de acuerdo	Muy de acuerdo	Ni de acuerdo ni en desacuerdo	De acuerdo	En desacuerdo	De acuerdo	En desacuerdo	De acuerdo	Muy en desacuerdo	Muy en desacuerdo	Muy en desacuerdo	Muy en desacuerdo	Muy de acuerdo	Muy de acuerdo	Muy de acuerdo	De acuerdo
12	Entre 18 y 22 años	Masculino	No	Ninguno	Sí	Chilena	Ninguna	De acuerdo	De acuerdo	Muy de acuerdo	De acuerdo	De acuerdo	Muy de acuerdo	Muy de acuerdo	Ni de acuerdo ni en desacuerdo	Muy de acuerdo	Muy de acuerdo	De acuerdo	De acuerdo	De acuerdo	De acuerdo	Ni de acuerdo ni en desacuerdo	Muy de acuerdo	De acuerdo	Muy de acuerdo	Muy de acuerdo	Muy de acuerdo	Muy de acuerdo	Muy de acuerdo	De acuerdo	De acuerdo	De acuerdo
13	Entre 18 y 22 años	Masculino	No	Ninguno	Sí	Chilena	Mapuche	Muy de acuerdo	De acuerdo	Ni de acuerdo ni en desacuerdo	Muy de acuerdo	Muy de acuerdo	Muy de acuerdo	Muy de acuerdo	De acuerdo	Muy de acuerdo	Muy de acuerdo	Muy de acuerdo	Ni de acuerdo ni en desacuerdo	Muy de acuerdo	Ni de acuerdo ni en desacuerdo	Muy de acuerdo	Muy de acuerdo	Muy de acuerdo	Ni de acuerdo ni en desacuerdo	Ni de acuerdo ni en desacuerdo	Ni de acuerdo ni en desacuerdo	Ni de acuerdo ni en desacuerdo	Muy de acuerdo	Muy de acuerdo	De acuerdo	Muy de acuerdo
14	Entre 18 y 22 años	Femenino	No	Ninguno	Sí	Chilena	Ninguna	De acuerdo	Muy en desacuerdo	Muy en desacuerdo	Muy en desacuerdo	De acuerdo	Muy de acuerdo	Muy de acuerdo	Muy de acuerdo	De acuerdo	Muy de acuerdo	Muy de acuerdo	Ni de acuerdo ni en desacuerdo	De acuerdo	Muy en desacuerdo	Muy en desacuerdo	Muy en desacuerdo	Muy de acuerdo	Muy de acuerdo	Muy de acuerdo	Muy de acuerdo	Muy de acuerdo	Muy de acuerdo	Muy de acuerdo	De acuerdo	Muy de acuerdo
15	Entre 18 y 22 años	Femenino	No	Ninguno	Sí	Chilena	Ninguna	De acuerdo	De acuerdo	Muy de acuerdo	Muy en desacuerdo	Muy de acuerdo	Muy de acuerdo	Muy de acuerdo	De acuerdo	Muy de acuerdo	Muy de acuerdo	Muy de acuerdo	Ni de acuerdo ni en desacuerdo	Muy de acuerdo	Muy de acuerdo	Muy de acuerdo	De acuerdo	De acuerdo	Muy en desacuerdo	Muy en desacuerdo	Muy en desacuerdo	Muy en desacuerdo	Muy de acuerdo	Muy de acuerdo	Muy de acuerdo	Muy de acuerdo
16	Entre 23 y 27 años	Femenino	No	Ninguno	No	Chilena	Ninguna	En desacuerdo	De acuerdo	De acuerdo	Muy en desacuerdo	Muy de acuerdo	Muy de acuerdo	Muy de acuerdo	Muy de acuerdo	Muy de acuerdo	Muy de acuerdo	Muy de acuerdo	De acuerdo	Muy de acuerdo	Muy en desacuerdo	Muy de acuerdo	Ni de acuerdo ni en desacuerdo	De acuerdo	Muy de acuerdo	De acuerdo	En desacuerdo	Muy en desacuerdo	Muy de acuerdo	Muy de acuerdo	Muy de acuerdo	Muy de acuerdo
17	Entre 18 y 22 años	Masculino	No	Ninguno	Sí	Chilena	Ninguna	Muy en desacuerdo	Muy de acuerdo	Muy de acuerdo	Muy de acuerdo	Muy de acuerdo	Muy en desacuerdo	Muy en desacuerdo	Muy en desacuerdo	Muy en desacuerdo	Muy en desacuerdo	Muy en desacuerdo	Muy en desacuerdo	Muy en desacuerdo	Muy de acuerdo	Muy en desacuerdo	Muy en desacuerdo	Muy de acuerdo	Muy de acuerdo	Muy de acuerdo	Muy de acuerdo	Muy de acuerdo	Muy en desacuerdo	Muy en desacuerdo	Muy en desacuerdo	Muy en desacuerdo
18	Entre 18 y 22 años	Femenino	No	Ninguno	Sí	Chilena	Ninguna	Muy de acuerdo	Muy en desacuerdo	Muy de acuerdo	Muy de acuerdo	Muy de acuerdo	De acuerdo	De acuerdo	De acuerdo	De acuerdo	De acuerdo	De acuerdo	De acuerdo	De acuerdo	De acuerdo	De acuerdo	De acuerdo	De acuerdo	Muy en desacuerdo	Muy en desacuerdo	Muy en desacuerdo	Muy en desacuerdo		Muy de acuerdo	Muy de acuerdo	Muy de acuerdo
19	Entre 18 y 22 años	Femenino	No	Ninguno	No	Chilena	Ninguna	Muy en desacuerdo	Muy de acuerdo		Muy en desacuerdo	De acuerdo	Muy de acuerdo	De acuerdo	Muy en desacuerdo	Muy de acuerdo	De acuerdo	Muy de acuerdo	Muy en desacuerdo	De acuerdo	Muy en desacuerdo	De acuerdo	Muy de acuerdo	Muy en desacuerdo	Muy en desacuerdo	Muy en desacuerdo	Muy en desacuerdo	Muy en desacuerdo	Muy de acuerdo	Muy de acuerdo	Muy de acuerdo	De acuerdo
20	Entre 18 y 22 años	Femenino	No	Ninguno	Sí	Chilena	Ninguna	Muy en desacuerdo	Muy en desacuerdo	Muy en desacuerdo	Muy en desacuerdo	Muy en desacuerdo	Muy de acuerdo	Muy de acuerdo	Muy de acuerdo	Muy de acuerdo	Muy de acuerdo	Muy de acuerdo	Ni de acuerdo ni en desacuerdo	De acuerdo	Ni de acuerdo ni en desacuerdo	Muy de acuerdo	Ni de acuerdo ni en desacuerdo	De acuerdo	En desacuerdo	Muy en desacuerdo	Muy en desacuerdo	Ni de acuerdo ni en desacuerdo	Muy de acuerdo	Muy de acuerdo	De acuerdo	Muy de acuerdo
21	Entre 18 y 22 años	Femenino	No	Ninguno	Sí	Chilena	Ninguna	En desacuerdo	En desacuerdo	En desacuerdo	En desacuerdo	De acuerdo	Muy de acuerdo	Muy de acuerdo	Muy de acuerdo	Muy de acuerdo	Muy de acuerdo	Muy de acuerdo	Ni de acuerdo ni en desacuerdo	Muy de acuerdo	En desacuerdo	De acuerdo	De acuerdo	De acuerdo	En desacuerdo	En desacuerdo	En desacuerdo	En desacuerdo	De acuerdo	De acuerdo	De acuerdo	De acuerdo
22	Entre 18 y 22 años	Femenino	No	Ninguno	Sí	Chilena	Ninguna	En desacuerdo	De acuerdo	Muy en desacuerdo	Ni de acuerdo ni en desacuerdo	En desacuerdo	Muy de acuerdo	Muy de acuerdo	Muy de acuerdo	Muy de acuerdo	Muy de acuerdo	Muy de acuerdo	De acuerdo	Ni de acuerdo ni en desacuerdo	En desacuerdo	Muy de acuerdo	Ni de acuerdo ni en desacuerdo	En desacuerdo	Muy en desacuerdo	Muy en desacuerdo	Muy en desacuerdo	Muy en desacuerdo	Muy de acuerdo	Muy de acuerdo	De acuerdo	Muy de acuerdo
23	Entre 18 y 22 años	Femenino	No	Ninguno	Sí	Chilena	Ninguna	Muy de acuerdo	De acuerdo	Ni de acuerdo ni en desacuerdo	Ni de acuerdo ni en desacuerdo	Muy de acuerdo	Muy de acuerdo	Muy de acuerdo	Muy de acuerdo	Muy de acuerdo	Muy de acuerdo	Muy de acuerdo	Muy de acuerdo	Ni de acuerdo ni en desacuerdo	Ni de acuerdo ni en desacuerdo	Muy de acuerdo	De acuerdo	De acuerdo	Muy en desacuerdo	Muy en desacuerdo	Muy en desacuerdo	En desacuerdo	Muy de acuerdo	Muy de acuerdo	Muy de acuerdo	Muy de acuerdo
24	Entre 18 y 22 años	Femenino	No	Ninguno	Sí	Chilena	Ninguna	De acuerdo	De acuerdo	De acuerdo	Muy en desacuerdo	De acuerdo	Muy de acuerdo	Muy de acuerdo	Muy de acuerdo	Muy de acuerdo	Muy de acuerdo	Muy de acuerdo	Ni de acuerdo ni en desacuerdo	Ni de acuerdo ni en desacuerdo	Ni de acuerdo ni en desacuerdo	De acuerdo	Muy de acuerdo	De acuerdo	Muy en desacuerdo	Muy en desacuerdo	Muy en desacuerdo	Muy en desacuerdo	Muy de acuerdo	Muy de acuerdo	De acuerdo	Muy de acuerdo
25	Entre 18 y 22 años	Femenino	No	Ninguno	Sí	Chilena	Ninguna	De acuerdo	Ni de acuerdo ni en desacuerdo	De acuerdo	Ni de acuerdo ni en desacuerdo	De acuerdo	Muy de acuerdo	Muy de acuerdo	Muy de acuerdo	Muy de acuerdo	Muy de acuerdo	Muy de acuerdo	De acuerdo	De acuerdo	Ni de acuerdo ni en desacuerdo	Muy de acuerdo	Muy de acuerdo	Muy de acuerdo	Ni de acuerdo ni en desacuerdo	Ni de acuerdo ni en desacuerdo	Ni de acuerdo ni en desacuerdo	Ni de acuerdo ni en desacuerdo	Muy de acuerdo	De acuerdo	Muy de acuerdo	Muy de acuerdo
26	Entre 18 y 22 años	Femenino	No	Ninguno	Sí	Chilena	Ninguna	En desacuerdo	Muy en desacuerdo	En desacuerdo	Ni de acuerdo ni en desacuerdo	De acuerdo	Muy de acuerdo	Muy de acuerdo	Muy de acuerdo	De acuerdo	Muy de acuerdo	De acuerdo	Ni de acuerdo ni en desacuerdo	De acuerdo	Ni de acuerdo ni en desacuerdo	De acuerdo	De acuerdo	Muy de acuerdo	Muy de acuerdo	Muy de acuerdo	Muy de acuerdo	Muy de acuerdo	Muy de acuerdo	Muy de acuerdo	Ni de acuerdo ni en desacuerdo	Muy de acuerdo
27	Entre 18 y 22 años	Femenino	No	Ninguno	Sí	Chilena	Mapuche	De acuerdo	Muy en desacuerdo	De acuerdo	Muy en desacuerdo	De acuerdo	Muy de acuerdo	De acuerdo	Muy de acuerdo	Muy de acuerdo	Muy de acuerdo	Ni de acuerdo ni en desacuerdo	En desacuerdo	Muy en desacuerdo	Muy en desacuerdo	Muy de acuerdo	Ni de acuerdo ni en desacuerdo	De acuerdo	Ni de acuerdo ni en desacuerdo	Ni de acuerdo ni en desacuerdo	Muy en desacuerdo	Muy de acuerdo	Muy de acuerdo	De acuerdo	Ni de acuerdo ni en desacuerdo	Muy de acuerdo
28	28 o más años	Femenino	No	Ninguno	Sí	Chilena	Ninguna	Muy en desacuerdo	Muy en desacuerdo	Muy en desacuerdo	Muy en desacuerdo	Muy en desacuerdo	Muy de acuerdo	Muy de acuerdo	Muy de acuerdo	Muy de acuerdo	Muy de acuerdo	De acuerdo	Muy de acuerdo	De acuerdo	Muy en desacuerdo	Muy en desacuerdo	Muy en desacuerdo	Muy en desacuerdo	Muy en desacuerdo	Muy en desacuerdo	Muy en desacuerdo	Muy en desacuerdo	Muy de acuerdo		Muy de acuerdo	Muy de acuerdo
29	Entre 18 y 22 años	Masculino	No	Ninguno	Sí	Chilena	Ninguna						Muy de acuerdo	Muy de acuerdo	De acuerdo	De acuerdo	Muy de acuerdo	Muy de acuerdo	Muy de acuerdo	Muy de acuerdo	De acuerdo	Muy de acuerdo	De acuerdo	En desacuerdo	Muy en desacuerdo	Muy en desacuerdo	Muy en desacuerdo	Muy en desacuerdo	Ni de acuerdo ni en desacuerdo	De acuerdo	De acuerdo	Ni de acuerdo ni en desacuerdo
30	Entre 18 y 22 años	Femenino	No	Ninguno	Sí	Chilena	Ninguna	Muy en desacuerdo	Muy de acuerdo	Muy de acuerdo	De acuerdo	De acuerdo	Muy de acuerdo	Muy de acuerdo	Ni de acuerdo ni en desacuerdo	Ni de acuerdo ni en desacuerdo	De acuerdo	Muy de acuerdo	De acuerdo	De acuerdo	Muy en desacuerdo	Muy de acuerdo	De acuerdo	Ni de acuerdo ni en desacuerdo	Muy de acuerdo	De acuerdo	Muy de acuerdo	Ni de acuerdo ni en desacuerdo	De acuerdo	Muy de acuerdo	Muy de acuerdo	De acuerdo
31	Entre 18 y 22 años	Femenino	No	Ninguno	Sí	Chilena	Ninguna	En desacuerdo	Muy en desacuerdo	Muy en desacuerdo	De acuerdo	Muy en desacuerdo	Muy de acuerdo	Muy de acuerdo	Muy de acuerdo	Muy de acuerdo	Muy de acuerdo	Muy de acuerdo	Ni de acuerdo ni en desacuerdo	Muy de acuerdo	Muy en desacuerdo	Muy de acuerdo	Ni de acuerdo ni en desacuerdo	En desacuerdo	Muy en desacuerdo	Muy en desacuerdo	Muy en desacuerdo	Muy en desacuerdo	Muy de acuerdo	Muy de acuerdo	Muy de acuerdo	Muy de acuerdo
32	Entre 18 y 22 años	Femenino	No	Ninguno	Sí	Chilena	Ninguna	De acuerdo	Muy en desacuerdo	De acuerdo	Muy en desacuerdo	Muy de acuerdo	Muy de acuerdo	Muy de acuerdo	Muy de acuerdo	Muy de acuerdo	Muy de acuerdo	Muy de acuerdo	Ni de acuerdo ni en desacuerdo	De acuerdo	Ni de acuerdo ni en desacuerdo	Muy de acuerdo	Ni de acuerdo ni en desacuerdo	Ni de acuerdo ni en desacuerdo	Muy en desacuerdo	Muy en desacuerdo	Muy en desacuerdo	Muy en desacuerdo	Muy de acuerdo	Muy de acuerdo	Muy de acuerdo	Muy de acuerdo
33	28 o más años	Femenino	No	Ninguno	Sí	Chilena	Ninguna	En desacuerdo	Muy de acuerdo	Muy de acuerdo	De acuerdo	Ni de acuerdo ni en desacuerdo	Muy de acuerdo	Muy de acuerdo	Muy de acuerdo	Muy de acuerdo	Muy de acuerdo	Muy de acuerdo	Muy de acuerdo	De acuerdo	En desacuerdo	De acuerdo	Ni de acuerdo ni en desacuerdo	Muy de acuerdo	De acuerdo	De acuerdo	Ni de acuerdo ni en desacuerdo	De acuerdo	Muy de acuerdo	Muy de acuerdo	Muy de acuerdo	De acuerdo
34	Entre 18 y 22 años	Femenino	No	Ninguno	No	Chilena	Ninguna	Ni de acuerdo ni en desacuerdo	Muy de acuerdo	De acuerdo	Muy de acuerdo	Ni de acuerdo ni en desacuerdo	Muy de acuerdo	Muy de acuerdo	De acuerdo	Muy de acuerdo	Muy de acuerdo	Muy de acuerdo	De acuerdo	De acuerdo	Muy en desacuerdo	Ni de acuerdo ni en desacuerdo	Muy en desacuerdo	Muy en desacuerdo	Muy en desacuerdo	Muy en desacuerdo	Muy en desacuerdo	Muy en desacuerdo	Muy de acuerdo	Muy de acuerdo	Muy de acuerdo	Muy de acuerdo
35	Entre 23 y 27 años	Femenino	No	Ninguno	Sí	Chilena	Ninguna	De acuerdo	Muy en desacuerdo	Ni de acuerdo ni en desacuerdo	Muy en desacuerdo	De acuerdo	Muy de acuerdo	Muy de acuerdo	Muy de acuerdo	Muy de acuerdo	Muy de acuerdo	Muy de acuerdo	De acuerdo	Ni de acuerdo ni en desacuerdo	Ni de acuerdo ni en desacuerdo	Muy de acuerdo	Muy de acuerdo	Ni de acuerdo ni en desacuerdo	Muy en desacuerdo	Muy en desacuerdo	Muy en desacuerdo	Muy en desacuerdo	Muy de acuerdo	Muy de acuerdo	De acuerdo	De acuerdo
36	Entre 18 y 22 años	Masculino	No	Ninguno	Sí	Chilena	Ninguna	Muy de acuerdo	Ni de acuerdo ni en desacuerdo	Ni de acuerdo ni en desacuerdo	Ni de acuerdo ni en desacuerdo	Ni de acuerdo ni en desacuerdo	Muy de acuerdo	Muy de acuerdo	Muy de acuerdo	Muy de acuerdo	Muy de acuerdo	Muy de acuerdo	Muy de acuerdo	Muy de acuerdo	Muy de acuerdo	Muy de acuerdo	Muy de acuerdo	Muy de acuerdo	En desacuerdo	En desacuerdo	En desacuerdo	En desacuerdo	Muy de acuerdo	Muy de acuerdo	Muy de acuerdo	Muy de acuerdo
37	Entre 23 y 27 años	Femenino	No	Ninguno	Sí	Chilena	Ninguna	Muy en desacuerdo	Muy en desacuerdo					Muy de acuerdo	De acuerdo	Muy de acuerdo	Muy de acuerdo	Muy de acuerdo	De acuerdo	Ni de acuerdo ni en desacuerdo	Muy en desacuerdo	De acuerdo	De acuerdo	Ni de acuerdo ni en desacuerdo	En desacuerdo	En desacuerdo	Muy en desacuerdo	En desacuerdo	Muy de acuerdo	De acuerdo	Muy de acuerdo	De acuerdo
38	Entre 18 y 22 años	Femenino	No	Ninguno	No	Chilena	Ninguna	Ni de acuerdo ni en desacuerdo	Muy en desacuerdo	De acuerdo	De acuerdo	Muy de acuerdo	Ni de acuerdo ni en desacuerdo	Muy de acuerdo	De acuerdo	Muy de acuerdo	Muy de acuerdo	Muy de acuerdo		De acuerdo	De acuerdo	Muy de acuerdo	Muy de acuerdo	De acuerdo	Muy de acuerdo	En desacuerdo	Muy en desacuerdo	Muy en desacuerdo	Muy de acuerdo	Muy de acuerdo	De acuerdo	De acuerdo
39	Entre 18 y 22 años	Femenino	No	Ninguno	Sí	Chilena	Ninguna	En desacuerdo	En desacuerdo	En desacuerdo	En desacuerdo	En desacuerdo	De acuerdo	De acuerdo	De acuerdo	De acuerdo	Muy de acuerdo	De acuerdo	Ni de acuerdo ni en desacuerdo	Ni de acuerdo ni en desacuerdo	En desacuerdo	De acuerdo	Ni de acuerdo ni en desacuerdo	Ni de acuerdo ni en desacuerdo	En desacuerdo	En desacuerdo	En desacuerdo	En desacuerdo	De acuerdo	De acuerdo	De acuerdo	De acuerdo
40	Entre 18 y 22 años	Femenino	No	Ninguno	Sí	Chilena	Ninguna	De acuerdo	Ni de acuerdo ni en desacuerdo	Muy en desacuerdo	Muy en desacuerdo	Muy en desacuerdo	Muy de acuerdo	Muy de acuerdo	De acuerdo	Muy de acuerdo	Muy de acuerdo	Muy de acuerdo	De acuerdo	Muy de acuerdo	Ni de acuerdo ni en desacuerdo	Muy de acuerdo	Muy de acuerdo	De acuerdo	Ni de acuerdo ni en desacuerdo	Ni de acuerdo ni en desacuerdo	Ni de acuerdo ni en desacuerdo	Muy de acuerdo	Muy de acuerdo	Muy de acuerdo	Muy de acuerdo	Muy de acuerdo
41	Entre 23 y 27 años	Masculino	No	Ninguno	No	Chilena	Ninguna	De acuerdo	Ni de acuerdo ni en desacuerdo	En desacuerdo	En desacuerdo	De acuerdo	Muy de acuerdo	Muy de acuerdo	De acuerdo	Muy de acuerdo	Muy de acuerdo	Muy de acuerdo	De acuerdo	De acuerdo	De acuerdo	Muy de acuerdo	De acuerdo	De acuerdo	Muy en desacuerdo	Muy en desacuerdo	Muy en desacuerdo	Muy en desacuerdo	Muy de acuerdo	Muy de acuerdo	De acuerdo	Muy de acuerdo
42	Entre 23 y 27 años	Femenino	No	Ninguno	No	Chilena	Ninguna	De acuerdo	De acuerdo	Ni de acuerdo ni en desacuerdo	Ni de acuerdo ni en desacuerdo	Ni de acuerdo ni en desacuerdo	Muy de acuerdo	Muy de acuerdo	De acuerdo	De acuerdo	De acuerdo	Muy de acuerdo	Ni de acuerdo ni en desacuerdo	De acuerdo	Ni de acuerdo ni en desacuerdo	Ni de acuerdo ni en desacuerdo	De acuerdo	Ni de acuerdo ni en desacuerdo	Ni de acuerdo ni en desacuerdo	Ni de acuerdo ni en desacuerdo	Ni de acuerdo ni en desacuerdo	De acuerdo	Muy de acuerdo	De acuerdo	De acuerdo	De acuerdo
43	Entre 18 y 22 años	Femenino	No	Ninguno	Sí	Chilena	Ninguna	De acuerdo	Muy de acuerdo	Ni de acuerdo ni en desacuerdo	En desacuerdo	Muy de acuerdo	Muy de acuerdo	Muy de acuerdo	De acuerdo	Muy de acuerdo	Muy de acuerdo	De acuerdo	Ni de acuerdo ni en desacuerdo	De acuerdo	De acuerdo	Muy de acuerdo	Muy de acuerdo	Ni de acuerdo ni en desacuerdo	Ni de acuerdo ni en desacuerdo	Ni de acuerdo ni en desacuerdo	Ni de acuerdo ni en desacuerdo	Ni de acuerdo ni en desacuerdo	Muy de acuerdo	Muy de acuerdo	De acuerdo	Muy de acuerdo
44	Entre 18 y 22 años	Femenino	No	Ninguno	Sí	Chilena	Ninguna	Muy en desacuerdo	Muy en desacuerdo	Muy en desacuerdo	Muy en desacuerdo	Muy en desacuerdo	Muy de acuerdo	Muy de acuerdo	Muy de acuerdo	Ni de acuerdo ni en desacuerdo	Muy de acuerdo	Muy de acuerdo	Ni de acuerdo ni en desacuerdo	Ni de acuerdo ni en desacuerdo	Muy en desacuerdo	Muy de acuerdo	De acuerdo	Muy de acuerdo	Ni de acuerdo ni en desacuerdo	Muy en desacuerdo	Muy en desacuerdo	Muy en desacuerdo	Muy de acuerdo	Muy de acuerdo	Muy de acuerdo	Muy de acuerdo
45	Entre 18 y 22 años	Masculino	No	Ninguno	Sí	Chilena	Ninguna	Ni de acuerdo ni en desacuerdo	Muy en desacuerdo	Ni de acuerdo ni en desacuerdo	En desacuerdo	De acuerdo	Muy de acuerdo	Muy de acuerdo	De acuerdo	Muy de acuerdo	Muy de acuerdo	Muy de acuerdo	De acuerdo	Muy de acuerdo	De acuerdo	Muy de acuerdo	De acuerdo	De acuerdo	Muy en desacuerdo	Ni de acuerdo ni en desacuerdo	De acuerdo	De acuerdo	Muy de acuerdo	Muy de acuerdo	Muy de acuerdo	Muy de acuerdo
46	28 o más años	Femenino	Sí	1 hijo	Sí	Chilena	Ninguna	Muy de acuerdo	Muy de acuerdo	Muy de acuerdo		Muy de acuerdo	Muy de acuerdo	Muy de acuerdo	Muy de acuerdo	Muy de acuerdo	Muy de acuerdo	Muy de acuerdo	De acuerdo	Muy de acuerdo	En desacuerdo	Muy de acuerdo	Muy de acuerdo	De acuerdo	Muy de acuerdo	Muy de acuerdo	Muy de acuerdo	Muy de acuerdo	Muy de acuerdo	De acuerdo	De acuerdo	De acuerdo
47	Entre 23 y 27 años	Masculino	No	Ninguno	No	Chilena	Ninguna	Muy en desacuerdo	Muy en desacuerdo	Muy en desacuerdo	Muy en desacuerdo	Muy de acuerdo	Muy de acuerdo	Muy de acuerdo	Muy de acuerdo	Muy de acuerdo	De acuerdo	Muy de acuerdo	Muy en desacuerdo	De acuerdo	Muy en desacuerdo	Muy de acuerdo	Muy de acuerdo	Muy en desacuerdo	Muy en desacuerdo	Muy en desacuerdo	Muy en desacuerdo	Muy en desacuerdo	Muy de acuerdo	De acuerdo	Ni de acuerdo ni en desacuerdo	Muy de acuerdo
48	Entre 23 y 27 años	Femenino	No	Ninguno	Sí	Chilena	Ninguna	Muy en desacuerdo	Muy en desacuerdo	Muy en desacuerdo	Muy en desacuerdo	Muy en desacuerdo	Muy de acuerdo	Muy de acuerdo	Ni de acuerdo ni en desacuerdo	Muy de acuerdo	Muy de acuerdo	Muy de acuerdo	Ni de acuerdo ni en desacuerdo	Muy de acuerdo	En desacuerdo	De acuerdo	Ni de acuerdo ni en desacuerdo	En desacuerdo	Muy en desacuerdo	Muy en desacuerdo	Muy en desacuerdo	Muy en desacuerdo	Muy de acuerdo	Muy de acuerdo	Muy de acuerdo	Muy de acuerdo
49	Entre 23 y 27 años	Femenino	No	Ninguno	Sí	Chilena	Ninguna	Ni de acuerdo ni en desacuerdo	Ni de acuerdo ni en desacuerdo	De acuerdo	Muy en desacuerdo	Ni de acuerdo ni en desacuerdo	Muy de acuerdo	Muy de acuerdo	Muy de acuerdo	Muy de acuerdo	Muy de acuerdo	Muy de acuerdo	Ni de acuerdo ni en desacuerdo	De acuerdo	De acuerdo	De acuerdo	De acuerdo	Ni de acuerdo ni en desacuerdo	De acuerdo	Muy de acuerdo	Ni de acuerdo ni en desacuerdo	De acuerdo	Muy de acuerdo	Muy de acuerdo	Muy de acuerdo	Muy de acuerdo
50	Entre 18 y 22 años	Femenino	No	Ninguno	Sí	Chilena	Ninguna	Muy en desacuerdo	Muy de acuerdo	Ni de acuerdo ni en desacuerdo	Muy en desacuerdo	Muy de acuerdo	Muy de acuerdo	Muy de acuerdo	De acuerdo	De acuerdo	Muy de acuerdo	Muy de acuerdo	Muy en desacuerdo	Muy de acuerdo	Muy en desacuerdo	Muy de acuerdo	Muy de acuerdo	Muy en desacuerdo	Muy de acuerdo	Muy de acuerdo	Muy en desacuerdo	Muy de acuerdo	De acuerdo	Muy de acuerdo	Muy de acuerdo	De acuerdo
51	Entre 23 y 27 años	Femenino	No	Ninguno	No	Chilena	Ninguna	De acuerdo	Ni de acuerdo ni en desacuerdo	Muy de acuerdo	Ni de acuerdo ni en desacuerdo	Muy de acuerdo	Muy de acuerdo	Muy de acuerdo	De acuerdo	Muy de acuerdo	Muy de acuerdo	Muy de acuerdo	De acuerdo	Muy de acuerdo	Muy de acuerdo	Muy de acuerdo	Muy de acuerdo	Muy de acuerdo	Muy en desacuerdo	Muy en desacuerdo	Muy en desacuerdo	Muy en desacuerdo	Muy de acuerdo	Muy de acuerdo	Muy de acuerdo	Muy de acuerdo
52	28 o más años	Femenino	Sí	1 hijo	Sí	Chilena	Ninguna	Muy en desacuerdo	Muy en desacuerdo	Muy en desacuerdo	Muy en desacuerdo	Muy en desacuerdo	Muy de acuerdo		Muy de acuerdo	De acuerdo	De acuerdo	Muy de acuerdo	En desacuerdo	De acuerdo	Muy en desacuerdo	Muy en desacuerdo	De acuerdo	Muy en desacuerdo	Muy en desacuerdo	Muy en desacuerdo	Muy en desacuerdo	En desacuerdo	Muy de acuerdo	De acuerdo	De acuerdo	De acuerdo
53	28 o más años	Femenino	No	Ninguno	Sí	Chilena	Ninguna	De acuerdo	Muy en desacuerdo	De acuerdo	Muy de acuerdo	Muy de acuerdo	Muy de acuerdo	Muy de acuerdo	De acuerdo	Muy de acuerdo	Muy de acuerdo	Muy de acuerdo	Ni de acuerdo ni en desacuerdo	Muy de acuerdo	Muy de acuerdo	Muy de acuerdo	Muy de acuerdo	Muy de acuerdo	Muy en desacuerdo	En desacuerdo	Muy en desacuerdo	Muy en desacuerdo	Muy de acuerdo	Muy de acuerdo	Muy de acuerdo	De acuerdo
54	Entre 18 y 22 años	Femenino	No	Ninguno	Sí	Chilena	Ninguna	De acuerdo	Muy en desacuerdo	Muy en desacuerdo	Muy en desacuerdo	Muy en desacuerdo	Muy de acuerdo	Muy de acuerdo	Ni de acuerdo ni en desacuerdo	Muy de acuerdo	De acuerdo	Muy de acuerdo	De acuerdo	De acuerdo	Muy en desacuerdo	Muy de acuerdo	Ni de acuerdo ni en desacuerdo	En desacuerdo	Muy en desacuerdo	Muy en desacuerdo	Muy en desacuerdo	Muy en desacuerdo	De acuerdo	De acuerdo	De acuerdo	De acuerdo
55	Entre 23 y 27 años	Femenino	No	Ninguno	Sí	Chilena	Ninguna	En desacuerdo	Muy en desacuerdo	Muy en desacuerdo	Muy en desacuerdo	Muy en desacuerdo	Muy de acuerdo	Muy de acuerdo	Muy de acuerdo	Muy de acuerdo	Muy de acuerdo	Muy de acuerdo	Muy de acuerdo	De acuerdo	Muy en desacuerdo	Muy de acuerdo	Ni de acuerdo ni en desacuerdo	Muy en desacuerdo	Muy en desacuerdo	Muy en desacuerdo	Muy en desacuerdo	Muy en desacuerdo	Muy de acuerdo	Muy de acuerdo	Muy de acuerdo	De acuerdo
56	Entre 23 y 27 años	Masculino	No	Ninguno	Sí	Chilena	Ninguna	Muy en desacuerdo	Muy en desacuerdo	Muy en desacuerdo	Muy en desacuerdo	Muy en desacuerdo	Muy de acuerdo	Muy de acuerdo	De acuerdo	De acuerdo	Muy de acuerdo	Muy de acuerdo	En desacuerdo	De acuerdo	En desacuerdo	Muy de acuerdo	Muy de acuerdo	Ni de acuerdo ni en desacuerdo	Muy de acuerdo	Muy de acuerdo	Ni de acuerdo ni en desacuerdo	De acuerdo	Muy de acuerdo	Muy de acuerdo	Muy de acuerdo	Muy de acuerdo
57	Entre 23 y 27 años	Femenino	No	Ninguno	Sí	Chilena	Mapuche	De acuerdo	De acuerdo	De acuerdo	De acuerdo	Muy de acuerdo	Muy de acuerdo	Muy de acuerdo	De acuerdo	Muy de acuerdo	Muy de acuerdo	Muy de acuerdo	Ni de acuerdo ni en desacuerdo	Ni de acuerdo ni en desacuerdo	De acuerdo	Muy de acuerdo	De acuerdo	Muy de acuerdo	Muy de acuerdo	Muy de acuerdo	Ni de acuerdo ni en desacuerdo	En desacuerdo	De acuerdo	Muy de acuerdo	De acuerdo	Ni de acuerdo ni en desacuerdo
58	Entre 18 y 22 años	Femenino	No	Ninguno	Sí	Chilena	Ninguna	Ni de acuerdo ni en desacuerdo	De acuerdo	Ni de acuerdo ni en desacuerdo	Ni de acuerdo ni en desacuerdo	Muy de acuerdo	Muy de acuerdo	Muy de acuerdo	Muy de acuerdo	Muy de acuerdo	Muy de acuerdo	Muy de acuerdo	Muy de acuerdo	Muy de acuerdo	Ni de acuerdo ni en desacuerdo	Muy de acuerdo	Muy de acuerdo	Muy de acuerdo	En desacuerdo	En desacuerdo	En desacuerdo	En desacuerdo	Muy de acuerdo	Muy de acuerdo	Muy de acuerdo	Muy de acuerdo
59	Entre 18 y 22 años	Femenino	No	Ninguno	Sí	Chilena	Ninguna	Muy en desacuerdo	Muy en desacuerdo	Muy en desacuerdo	Muy en desacuerdo	Muy en desacuerdo	De acuerdo	Muy de acuerdo	Ni de acuerdo ni en desacuerdo	Muy de acuerdo	De acuerdo	Muy de acuerdo	Ni de acuerdo ni en desacuerdo	Muy de acuerdo	Muy en desacuerdo	Ni de acuerdo ni en desacuerdo	De acuerdo	Muy en desacuerdo	Muy en desacuerdo		Muy en desacuerdo	Muy en desacuerdo	Muy de acuerdo	De acuerdo	De acuerdo	Ni de acuerdo ni en desacuerdo
60	Entre 18 y 22 años	Masculino	No	Ninguno	Sí	Chilena	Ninguna	Muy de acuerdo	Muy en desacuerdo	Ni de acuerdo ni en desacuerdo	Muy en desacuerdo	Ni de acuerdo ni en desacuerdo	Muy de acuerdo	Muy de acuerdo	Muy de acuerdo	Muy de acuerdo	Muy de acuerdo	Muy de acuerdo	Ni de acuerdo ni en desacuerdo	Ni de acuerdo ni en desacuerdo	Muy en desacuerdo	Muy en desacuerdo	Muy en desacuerdo	Muy en desacuerdo	Muy en desacuerdo	Muy en desacuerdo	Muy en desacuerdo	Muy en desacuerdo	Muy de acuerdo	De acuerdo	De acuerdo	Muy de acuerdo
61	Entre 18 y 22 años	Masculino	No	Ninguno	Sí	Chilena	Ninguna	De acuerdo	Ni de acuerdo ni en desacuerdo		De acuerdo	Ni de acuerdo ni en desacuerdo	De acuerdo	De acuerdo	De acuerdo	De acuerdo	De acuerdo	De acuerdo	De acuerdo	Ni de acuerdo ni en desacuerdo	De acuerdo	Ni de acuerdo ni en desacuerdo	De acuerdo	De acuerdo	De acuerdo	De acuerdo	De acuerdo	De acuerdo	De acuerdo	De acuerdo	De acuerdo	De acuerdo
62	Entre 18 y 22 años	Masculino	No	Ninguno	No	Chilena	Ninguna	Muy de acuerdo	Ni de acuerdo ni en desacuerdo	Ni de acuerdo ni en desacuerdo	En desacuerdo	De acuerdo	Muy de acuerdo	Muy de acuerdo	De acuerdo	De acuerdo	De acuerdo	Muy de acuerdo	Muy de acuerdo	De acuerdo	Muy de acuerdo	Muy de acuerdo	Muy de acuerdo	De acuerdo	De acuerdo	Ni de acuerdo ni en desacuerdo	De acuerdo	De acuerdo	De acuerdo	Muy de acuerdo	De acuerdo	De acuerdo
63	Entre 18 y 22 años	Femenino	No	Ninguno	Sí	Peruana	Aimara	Muy de acuerdo	Muy de acuerdo	Muy de acuerdo	Muy de acuerdo	Muy de acuerdo	Muy de acuerdo	Muy de acuerdo	De acuerdo	Muy de acuerdo	Muy de acuerdo	Muy de acuerdo	Muy de acuerdo	Muy de acuerdo	Muy en desacuerdo	Muy de acuerdo	Muy de acuerdo	Muy de acuerdo	Muy de acuerdo	Muy de acuerdo	Muy de acuerdo	Muy de acuerdo	Muy de acuerdo	Muy de acuerdo	Muy de acuerdo	De acuerdo
64	Entre 18 y 22 años	Masculino	No	Ninguno	Sí	Chilena	Ninguna	De acuerdo	De acuerdo	De acuerdo	En desacuerdo	Muy en desacuerdo	Muy de acuerdo	Muy de acuerdo	Muy de acuerdo	Muy de acuerdo	Muy de acuerdo	Muy de acuerdo	Muy de acuerdo	De acuerdo	Muy en desacuerdo	Muy en desacuerdo	Ni de acuerdo ni en desacuerdo	En desacuerdo	Muy de acuerdo	De acuerdo	De acuerdo	Ni de acuerdo ni en desacuerdo	Muy de acuerdo	Muy de acuerdo	Muy de acuerdo	Muy de acuerdo
65	Entre 18 y 22 años	Femenino	No	Ninguno	Sí	Chilena	Ninguna	De acuerdo	De acuerdo	En desacuerdo	Muy de acuerdo	De acuerdo	De acuerdo	De acuerdo	De acuerdo	Muy de acuerdo	Muy de acuerdo	De acuerdo	En desacuerdo	De acuerdo	De acuerdo	De acuerdo	En desacuerdo	En desacuerdo	De acuerdo	De acuerdo	En desacuerdo	De acuerdo	Muy de acuerdo	Muy de acuerdo	Muy de acuerdo	Muy de acuerdo
66	Entre 18 y 22 años	Femenino	No	Ninguno	Sí	Chilena	Ninguna	Ni de acuerdo ni en desacuerdo	En desacuerdo	De acuerdo	En desacuerdo	De acuerdo	Muy de acuerdo	Muy de acuerdo	Ni de acuerdo ni en desacuerdo	Muy de acuerdo	Muy de acuerdo	Muy de acuerdo	Ni de acuerdo ni en desacuerdo	Ni de acuerdo ni en desacuerdo	Ni de acuerdo ni en desacuerdo	Ni de acuerdo ni en desacuerdo	De acuerdo	Muy de acuerdo	Muy en desacuerdo	Muy en desacuerdo	Muy en desacuerdo	Muy en desacuerdo	Muy de acuerdo	De acuerdo	De acuerdo	Muy de acuerdo
67	Entre 18 y 22 años	Masculino	No	Ninguno	Sí	Chilena	Ninguna	De acuerdo	Muy en desacuerdo	Muy en desacuerdo	Muy en desacuerdo	Muy en desacuerdo	Muy de acuerdo	Muy de acuerdo	En desacuerdo	Muy de acuerdo	De acuerdo	Muy de acuerdo	De acuerdo	De acuerdo	Muy en desacuerdo	Ni de acuerdo ni en desacuerdo	De acuerdo	Muy en desacuerdo	De acuerdo	Muy en desacuerdo	Muy en desacuerdo	Muy en desacuerdo	Muy de acuerdo	De acuerdo	De acuerdo	En desacuerdo
68	Entre 18 y 22 años	Femenino	No	Ninguno	Sí	Chilena	Ninguna	En desacuerdo	Muy de acuerdo	Muy de acuerdo	Muy de acuerdo	Muy de acuerdo	Muy de acuerdo	En desacuerdo	Muy de acuerdo	Muy de acuerdo	Muy de acuerdo	Muy de acuerdo	Muy de acuerdo	Muy de acuerdo	Muy de acuerdo	Muy en desacuerdo	Muy de acuerdo	Muy de acuerdo	Ni de acuerdo ni en desacuerdo	En desacuerdo	Muy en desacuerdo	Ni de acuerdo ni en desacuerdo	Muy de acuerdo	Muy de acuerdo	Muy de acuerdo	Muy de acuerdo
69	Entre 18 y 22 años	Femenino	No	Ninguno	Sí	Chilena	Ninguna	De acuerdo	Ni de acuerdo ni en desacuerdo	Ni de acuerdo ni en desacuerdo	De acuerdo	Ni de acuerdo ni en desacuerdo	Muy de acuerdo	Muy de acuerdo	De acuerdo	Muy de acuerdo	Muy de acuerdo	Muy de acuerdo	De acuerdo	De acuerdo	De acuerdo	Muy de acuerdo	De acuerdo	Ni de acuerdo ni en desacuerdo	En desacuerdo	En desacuerdo	En desacuerdo		Muy de acuerdo	Muy de acuerdo	Muy de acuerdo	Muy de acuerdo
70	Entre 18 y 22 años	Femenino	No	Ninguno	Sí	Chilena	Ninguna	En desacuerdo	En desacuerdo	En desacuerdo	En desacuerdo	En desacuerdo	De acuerdo	Muy de acuerdo	Muy de acuerdo	Muy de acuerdo	Muy de acuerdo	Muy de acuerdo	Muy de acuerdo	De acuerdo	Ni de acuerdo ni en desacuerdo	En desacuerdo	Ni de acuerdo ni en desacuerdo	Ni de acuerdo ni en desacuerdo	Muy en desacuerdo	Muy en desacuerdo	Muy en desacuerdo	Muy en desacuerdo	Muy de acuerdo	Muy de acuerdo	Muy de acuerdo	Muy de acuerdo
71	Entre 18 y 22 años	Femenino	No	Ninguno	Sí	Chilena	Ninguna	Muy en desacuerdo	Muy en desacuerdo	De acuerdo	Muy en desacuerdo	De acuerdo	Muy de acuerdo	De acuerdo	De acuerdo	De acuerdo	Muy de acuerdo	De acuerdo	En desacuerdo	De acuerdo	Muy en desacuerdo	De acuerdo	De acuerdo	De acuerdo	Muy en desacuerdo	Muy en desacuerdo	Muy en desacuerdo	Muy en desacuerdo	Muy de acuerdo	De acuerdo	De acuerdo	Muy de acuerdo
72	Entre 18 y 22 años	Femenino	No	Ninguno	Sí	Chilena	Ninguna	De acuerdo	Muy en desacuerdo	Muy en desacuerdo	Muy en desacuerdo	Muy en desacuerdo	Muy de acuerdo	Muy de acuerdo	Muy de acuerdo	Muy de acuerdo	Muy de acuerdo	Muy de acuerdo	Muy de acuerdo	De acuerdo	En desacuerdo	Ni de acuerdo ni en desacuerdo	De acuerdo	De acuerdo	Muy de acuerdo	De acuerdo	Ni de acuerdo ni en desacuerdo	De acuerdo	Muy de acuerdo	Muy de acuerdo	Muy de acuerdo	Muy de acuerdo
73	Entre 18 y 22 años	Femenino	No	Ninguno	No	Chilena	Ninguna	Muy en desacuerdo	Muy en desacuerdo	De acuerdo	Ni de acuerdo ni en desacuerdo	En desacuerdo	Muy de acuerdo	Muy de acuerdo	Ni de acuerdo ni en desacuerdo	En desacuerdo	Muy de acuerdo	Muy de acuerdo	En desacuerdo	De acuerdo	Muy de acuerdo	Muy de acuerdo	Muy de acuerdo	Ni de acuerdo ni en desacuerdo	Muy de acuerdo	Muy de acuerdo	Muy de acuerdo	Muy de acuerdo	De acuerdo	Muy de acuerdo	De acuerdo	Muy de acuerdo
74	Entre 18 y 22 años	Masculino	No	Ninguno	Sí	Chilena	Ninguna	En desacuerdo	En desacuerdo	Ni de acuerdo ni en desacuerdo	Ni de acuerdo ni en desacuerdo	Ni de acuerdo ni en desacuerdo	De acuerdo	Muy de acuerdo	De acuerdo	De acuerdo	Muy de acuerdo	Muy de acuerdo	Muy de acuerdo	De acuerdo	Muy en desacuerdo	De acuerdo	Ni de acuerdo ni en desacuerdo	Ni de acuerdo ni en desacuerdo	De acuerdo	De acuerdo	En desacuerdo	Ni de acuerdo ni en desacuerdo	De acuerdo	De acuerdo	De acuerdo	Muy de acuerdo
75	Entre 18 y 22 años	Femenino	No	Ninguno	No	Chilena	Mapuche	Muy de acuerdo	Muy de acuerdo	Muy de acuerdo	Ni de acuerdo ni en desacuerdo	Muy de acuerdo	Muy de acuerdo	Muy de acuerdo	Muy de acuerdo	Ni de acuerdo ni en desacuerdo	Muy de acuerdo	Muy de acuerdo	Muy en desacuerdo	De acuerdo	Muy de acuerdo	Muy de acuerdo	Muy de acuerdo	Muy de acuerdo	Muy en desacuerdo	Muy en desacuerdo	Muy en desacuerdo	Muy en desacuerdo	Muy de acuerdo	De acuerdo	Muy de acuerdo	De acuerdo
76	Entre 18 y 22 años	Femenino	No	Ninguno	Sí	Chilena	Mapuche	Ni de acuerdo ni en desacuerdo	Muy en desacuerdo	Muy en desacuerdo	Muy en desacuerdo	De acuerdo	Muy de acuerdo	Muy de acuerdo	Muy de acuerdo	Muy de acuerdo	Muy de acuerdo	Muy de acuerdo	Ni de acuerdo ni en desacuerdo	En desacuerdo	Muy en desacuerdo	Ni de acuerdo ni en desacuerdo	Ni de acuerdo ni en desacuerdo	En desacuerdo	De acuerdo	Ni de acuerdo ni en desacuerdo	En desacuerdo	De acuerdo	Muy de acuerdo	Muy de acuerdo	De acuerdo	Muy de acuerdo
77	Entre 18 y 22 años	Masculino	No	Ninguno	Sí	Chilena	Mapuche	En desacuerdo	Muy en desacuerdo	De acuerdo	De acuerdo	Muy de acuerdo	Muy de acuerdo	Muy de acuerdo	Muy de acuerdo	Muy de acuerdo	Muy de acuerdo	Muy de acuerdo	De acuerdo	De acuerdo	Muy en desacuerdo	Muy de acuerdo	De acuerdo	De acuerdo	De acuerdo	Ni de acuerdo ni en desacuerdo	Muy en desacuerdo	Ni de acuerdo ni en desacuerdo	Ni de acuerdo ni en desacuerdo	Muy de acuerdo	De acuerdo	De acuerdo
78	Entre 18 y 22 años	Femenino	No	Ninguno	Sí	Chilena	Ninguna	De acuerdo	Ni de acuerdo ni en desacuerdo	Ni de acuerdo ni en desacuerdo	Ni de acuerdo ni en desacuerdo	De acuerdo	De acuerdo	De acuerdo	De acuerdo	Ni de acuerdo ni en desacuerdo	Muy de acuerdo	Muy de acuerdo	Ni de acuerdo ni en desacuerdo	En desacuerdo	Muy en desacuerdo	Ni de acuerdo ni en desacuerdo	De acuerdo	En desacuerdo	Ni de acuerdo ni en desacuerdo	Ni de acuerdo ni en desacuerdo	Ni de acuerdo ni en desacuerdo	En desacuerdo	Muy de acuerdo	Muy de acuerdo	Muy de acuerdo	Muy de acuerdo
79	Entre 18 y 22 años	Femenino	No	Ninguno	No	Chilena	Ninguna	Ni de acuerdo ni en desacuerdo	Muy en desacuerdo	Muy en desacuerdo	Muy en desacuerdo	De acuerdo	Muy de acuerdo	Muy de acuerdo	Ni de acuerdo ni en desacuerdo	Muy de acuerdo	Muy de acuerdo	Muy de acuerdo	Muy de acuerdo	De acuerdo	Muy en desacuerdo	Muy de acuerdo	En desacuerdo	De acuerdo	En desacuerdo	Muy en desacuerdo	Muy en desacuerdo	Muy en desacuerdo	Muy de acuerdo	Muy de acuerdo	De acuerdo	Muy de acuerdo
80	Entre 18 y 22 años	Femenino	No	Ninguno	No	Chilena	Ninguna	En desacuerdo	En desacuerdo	En desacuerdo	Muy de acuerdo	Muy de acuerdo	Muy de acuerdo	Muy de acuerdo	De acuerdo	Muy de acuerdo	Muy de acuerdo	Muy de acuerdo	Ni de acuerdo ni en desacuerdo	Ni de acuerdo ni en desacuerdo	En desacuerdo	Muy de acuerdo	Ni de acuerdo ni en desacuerdo	Muy de acuerdo	De acuerdo	De acuerdo	Ni de acuerdo ni en desacuerdo	Ni de acuerdo ni en desacuerdo	Muy de acuerdo	De acuerdo	Ni de acuerdo ni en desacuerdo	Muy de acuerdo
81	Entre 18 y 22 años	Femenino	No	Ninguno	No	Chilena	Ninguna	En desacuerdo	Muy en desacuerdo	De acuerdo	Muy en desacuerdo	De acuerdo	Muy en desacuerdo	Muy de acuerdo	Muy de acuerdo	Muy de acuerdo	Muy de acuerdo	Muy de acuerdo	En desacuerdo	De acuerdo	En desacuerdo	Muy de acuerdo	De acuerdo	En desacuerdo	De acuerdo	De acuerdo	En desacuerdo	Muy de acuerdo	Muy de acuerdo	Muy de acuerdo	Muy de acuerdo	De acuerdo
82	Entre 18 y 22 años	Femenino	No	Ninguno	Sí	Chilena	Ninguna	Muy de acuerdo	Muy de acuerdo	Muy de acuerdo	Muy de acuerdo	Muy de acuerdo	Muy de acuerdo	Muy de acuerdo	De acuerdo	Muy de acuerdo	De acuerdo	Muy de acuerdo	Muy de acuerdo	De acuerdo	De acuerdo	Muy de acuerdo	Muy de acuerdo	Muy de acuerdo	Muy de acuerdo	Muy de acuerdo	Muy de acuerdo	Muy de acuerdo	Muy de acuerdo	De acuerdo	De acuerdo	Muy de acuerdo
83	Entre 18 y 22 años	Femenino	Sí	1 hijo	No	Chilena	Ninguna	De acuerdo	En desacuerdo	Ni de acuerdo ni en desacuerdo	En desacuerdo	Muy de acuerdo	Muy de acuerdo	Muy de acuerdo	Muy de acuerdo	Muy de acuerdo	Muy de acuerdo	Muy de acuerdo	De acuerdo	Muy de acuerdo	Muy de acuerdo	Muy de acuerdo	Muy de acuerdo	En desacuerdo	En desacuerdo	En desacuerdo	En desacuerdo	En desacuerdo	Muy de acuerdo	Muy de acuerdo	Muy de acuerdo	De acuerdo
84	Entre 18 y 22 años	Femenino	No	Ninguno	No	Chilena	Ninguna	De acuerdo	Muy en desacuerdo	De acuerdo	Muy en desacuerdo	Muy de acuerdo	Muy de acuerdo	Muy de acuerdo	Muy de acuerdo	Muy de acuerdo	Muy de acuerdo	Muy de acuerdo	De acuerdo	Muy de acuerdo	Muy en desacuerdo	Muy en desacuerdo	Muy de acuerdo	De acuerdo	Muy en desacuerdo	Muy en desacuerdo	Muy en desacuerdo	Muy en desacuerdo	Muy de acuerdo	Muy de acuerdo	Muy de acuerdo	De acuerdo
85	Entre 18 y 22 años	Femenino	No	Ninguno	Sí	Chilena	Ninguna	En desacuerdo	Ni de acuerdo ni en desacuerdo	En desacuerdo	En desacuerdo	En desacuerdo	Muy de acuerdo	Muy de acuerdo	Muy de acuerdo	Muy de acuerdo	Muy de acuerdo	Muy de acuerdo	En desacuerdo	Ni de acuerdo ni en desacuerdo	En desacuerdo	En desacuerdo	En desacuerdo	En desacuerdo	De acuerdo	Ni de acuerdo ni en desacuerdo	En desacuerdo	Muy en desacuerdo	Muy de acuerdo	De acuerdo	Ni de acuerdo ni en desacuerdo	De acuerdo
86	Entre 18 y 22 años	Femenino	No	Ninguno	Sí	Chilena	Mapuche	Muy en desacuerdo	Muy en desacuerdo	Muy en desacuerdo	Muy en desacuerdo	Muy en desacuerdo	Muy de acuerdo	Muy de acuerdo	Muy de acuerdo	Muy de acuerdo	Muy de acuerdo	Muy de acuerdo	Muy de acuerdo	Muy en desacuerdo	De acuerdo	Muy de acuerdo	Muy de acuerdo	Muy en desacuerdo	Muy en desacuerdo	Muy en desacuerdo	Muy en desacuerdo	Muy en desacuerdo	Muy de acuerdo	Muy de acuerdo	Muy de acuerdo	Muy de acuerdo
87	Entre 18 y 22 años	Masculino	No	Ninguno	Sí	Chilena	Ninguna	En desacuerdo	En desacuerdo	En desacuerdo	En desacuerdo	En desacuerdo	Muy de acuerdo	Muy de acuerdo	Ni de acuerdo ni en desacuerdo	Muy de acuerdo	De acuerdo	Muy de acuerdo	En desacuerdo	En desacuerdo	En desacuerdo	En desacuerdo	Muy en desacuerdo	Muy en desacuerdo	De acuerdo	En desacuerdo	Muy en desacuerdo	Ni de acuerdo ni en desacuerdo	Muy de acuerdo	De acuerdo	De acuerdo	Muy de acuerdo
88	Entre 18 y 22 años	Femenino	No	Ninguno	Sí	Chilena	Mapuche	Muy de acuerdo	Muy de acuerdo	De acuerdo	En desacuerdo	De acuerdo	Muy de acuerdo	Muy de acuerdo	Muy de acuerdo	Muy de acuerdo	Muy de acuerdo	Muy de acuerdo	Ni de acuerdo ni en desacuerdo	En desacuerdo	En desacuerdo	Muy en desacuerdo	Muy de acuerdo	Muy de acuerdo	Muy de acuerdo	Muy de acuerdo	Muy en desacuerdo	Muy de acuerdo	Muy de acuerdo	Muy de acuerdo	Muy de acuerdo	Muy de acuerdo
89	Entre 18 y 22 años	Masculino	No	Ninguno	No	Chilena	Ninguna	En desacuerdo	Muy en desacuerdo	De acuerdo	Muy en desacuerdo	De acuerdo	Muy de acuerdo	Muy de acuerdo	De acuerdo	Muy de acuerdo	Muy de acuerdo	Muy de acuerdo	Muy de acuerdo	Muy de acuerdo	En desacuerdo	En desacuerdo	Muy de acuerdo	Muy de acuerdo	Muy en desacuerdo	Muy en desacuerdo	Muy en desacuerdo	Muy en desacuerdo	De acuerdo	De acuerdo	De acuerdo	De acuerdo
90	Entre 18 y 22 años	Femenino	No	Ninguno	Sí	Chilena	Ninguna	Ni de acuerdo ni en desacuerdo	Muy de acuerdo	Muy de acuerdo	Muy de acuerdo	Muy de acuerdo	Muy de acuerdo	Muy de acuerdo	Muy de acuerdo	Muy de acuerdo	Muy de acuerdo	Muy de acuerdo	Ni de acuerdo ni en desacuerdo	De acuerdo	Muy en desacuerdo	Muy de acuerdo		Muy de acuerdo	Muy en desacuerdo	Muy en desacuerdo	Muy en desacuerdo	Muy en desacuerdo	Muy de acuerdo	Muy de acuerdo	Muy de acuerdo	Muy de acuerdo
91	Entre 18 y 22 años	Femenino	No	Ninguno	No	Chilena	Ninguna	De acuerdo	Ni de acuerdo ni en desacuerdo	Muy de acuerdo	Muy de acuerdo	Muy de acuerdo	Muy de acuerdo	Muy de acuerdo	Muy de acuerdo	Muy de acuerdo	Muy de acuerdo	Muy de acuerdo	Ni de acuerdo ni en desacuerdo	De acuerdo	Ni de acuerdo ni en desacuerdo	Muy de acuerdo	De acuerdo	En desacuerdo	Muy en desacuerdo	Muy en desacuerdo	Muy en desacuerdo	Ni de acuerdo ni en desacuerdo	Muy de acuerdo	De acuerdo	Muy de acuerdo	Muy de acuerdo
92	Entre 18 y 22 años	Masculino	No	Ninguno	Sí	Chilena	Ninguna	De acuerdo	En desacuerdo	De acuerdo	De acuerdo	Muy de acuerdo	Muy de acuerdo	Muy de acuerdo	Muy de acuerdo	Muy de acuerdo	Muy de acuerdo	Muy de acuerdo	De acuerdo	De acuerdo	De acuerdo	Ni de acuerdo ni en desacuerdo	Muy de acuerdo	En desacuerdo	Muy de acuerdo	Muy de acuerdo	En desacuerdo	Ni de acuerdo ni en desacuerdo	Muy de acuerdo	Muy de acuerdo	Muy de acuerdo	De acuerdo
93	Entre 18 y 22 años	Femenino	No	Ninguno	No	Chilena	Mapuche	Muy en desacuerdo	Muy en desacuerdo	Muy en desacuerdo	Muy en desacuerdo	Muy en desacuerdo	Muy de acuerdo	Muy de acuerdo	De acuerdo	Muy de acuerdo	Muy de acuerdo	Muy de acuerdo	Muy de acuerdo	En desacuerdo	Muy en desacuerdo	Muy de acuerdo	De acuerdo	Muy en desacuerdo	Muy en desacuerdo	Muy en desacuerdo	Muy en desacuerdo	Muy en desacuerdo	De acuerdo	Muy de acuerdo	En desacuerdo	Muy de acuerdo
94	Entre 18 y 22 años	Femenino	No	Ninguno	Sí	Chilena	Ninguna	De acuerdo	Muy de acuerdo	Muy de acuerdo	Muy en desacuerdo	Muy de acuerdo	Muy de acuerdo	Muy de acuerdo	De acuerdo	De acuerdo	De acuerdo	Muy de acuerdo	Ni de acuerdo ni en desacuerdo	Muy de acuerdo	Ni de acuerdo ni en desacuerdo	Muy de acuerdo	Muy de acuerdo	Ni de acuerdo ni en desacuerdo	De acuerdo	Ni de acuerdo ni en desacuerdo	Ni de acuerdo ni en desacuerdo	Ni de acuerdo ni en desacuerdo	Muy de acuerdo	Muy de acuerdo	De acuerdo	Muy de acuerdo
95	Entre 18 y 22 años	Femenino	No	Ninguno	No	Chilena	Ninguna	Ni de acuerdo ni en desacuerdo	De acuerdo	De acuerdo	De acuerdo	De acuerdo	De acuerdo	Muy de acuerdo	De acuerdo	Muy de acuerdo	Muy de acuerdo	Muy de acuerdo	Ni de acuerdo ni en desacuerdo	De acuerdo	Ni de acuerdo ni en desacuerdo	En desacuerdo	De acuerdo	Muy de acuerdo	Muy de acuerdo	Muy de acuerdo	De acuerdo	De acuerdo	Muy de acuerdo	Muy de acuerdo	Muy de acuerdo	Muy de acuerdo
96	Entre 18 y 22 años	Femenino	No	Ninguno	Sí	Chilena	Ninguna	Muy en desacuerdo	Muy en desacuerdo	Muy en desacuerdo	Muy en desacuerdo	En desacuerdo	Muy de acuerdo	Muy de acuerdo	De acuerdo	Muy de acuerdo	Muy de acuerdo	Muy de acuerdo	Ni de acuerdo ni en desacuerdo	Ni de acuerdo ni en desacuerdo	En desacuerdo	Muy de acuerdo	Muy de acuerdo	Muy en desacuerdo	Muy en desacuerdo	Muy en desacuerdo	Muy en desacuerdo	Muy en desacuerdo	Muy de acuerdo	Muy de acuerdo	De acuerdo	De acuerdo
97	Entre 18 y 22 años	Masculino	No	Ninguno	Sí	Chilena	Mapuche	En desacuerdo	En desacuerdo	En desacuerdo	En desacuerdo	En desacuerdo	De acuerdo	De acuerdo	En desacuerdo	De acuerdo	De acuerdo	De acuerdo	En desacuerdo	En desacuerdo	En desacuerdo	En desacuerdo	En desacuerdo	En desacuerdo	De acuerdo	En desacuerdo	En desacuerdo	Ni de acuerdo ni en desacuerdo	De acuerdo	De acuerdo	De acuerdo	De acuerdo
98	Entre 18 y 22 años	Femenino	No	Ninguno	Sí	Chilena	Mapuche	De acuerdo	Muy en desacuerdo	Muy en desacuerdo	Muy en desacuerdo	Muy en desacuerdo	Muy de acuerdo	Muy de acuerdo	De acuerdo	De acuerdo	Muy de acuerdo	Muy de acuerdo	Ni de acuerdo ni en desacuerdo	Muy de acuerdo	Muy en desacuerdo	Muy de acuerdo	Muy de acuerdo	De acuerdo	De acuerdo	Ni de acuerdo ni en desacuerdo	En desacuerdo	Ni de acuerdo ni en desacuerdo	Muy de acuerdo	De acuerdo	De acuerdo	Ni de acuerdo ni en desacuerdo
99	Entre 18 y 22 años	Femenino	No	Ninguno	Sí	Chilena	Ninguna	Ni de acuerdo ni en desacuerdo	Muy en desacuerdo	Muy en desacuerdo	Muy en desacuerdo	Muy en desacuerdo	Muy en desacuerdo	Muy en desacuerdo	Muy en desacuerdo	Muy en desacuerdo	Muy en desacuerdo	Muy en desacuerdo	Muy en desacuerdo	Muy en desacuerdo	Muy en desacuerdo	Muy en desacuerdo	Ni de acuerdo ni en desacuerdo	Muy en desacuerdo	Muy en desacuerdo	Muy en desacuerdo	Muy en desacuerdo	Muy en desacuerdo	Muy de acuerdo	Muy de acuerdo	Muy de acuerdo	Muy de acuerdo
100	Entre 18 y 22 años	Femenino	No	Ninguno	Sí	Chilena	Mapuche	Ni de acuerdo ni en desacuerdo	En desacuerdo	En desacuerdo	Ni de acuerdo ni en desacuerdo	En desacuerdo	Muy de acuerdo	Muy de acuerdo	Muy de acuerdo	Muy de acuerdo	Muy de acuerdo	Muy de acuerdo	De acuerdo	Ni de acuerdo ni en desacuerdo	En desacuerdo	De acuerdo	De acuerdo	En desacuerdo	De acuerdo	Ni de acuerdo ni en desacuerdo	En desacuerdo	En desacuerdo	De acuerdo	De acuerdo	De acuerdo	De acuerdo
101	Entre 18 y 22 años	Femenino	No	Ninguno	Sí	Chilena	Ninguna	En desacuerdo	Muy de acuerdo	De acuerdo	En desacuerdo	De acuerdo	Muy de acuerdo	Muy de acuerdo	En desacuerdo	De acuerdo	Muy de acuerdo	Muy de acuerdo	Muy de acuerdo	Ni de acuerdo ni en desacuerdo	Ni de acuerdo ni en desacuerdo	Muy de acuerdo	De acuerdo	En desacuerdo	Muy en desacuerdo	Muy en desacuerdo	Muy en desacuerdo	Muy en desacuerdo	Muy de acuerdo	De acuerdo	De acuerdo	Muy de acuerdo
102	Entre 18 y 22 años	Femenino	No	Ninguno	Sí	Chilena	Ninguna	Ni de acuerdo ni en desacuerdo	De acuerdo	De acuerdo	En desacuerdo	De acuerdo	Muy de acuerdo	De acuerdo	De acuerdo	Muy de acuerdo	Muy de acuerdo	Muy de acuerdo	De acuerdo	De acuerdo	En desacuerdo	Muy de acuerdo	Ni de acuerdo ni en desacuerdo	De acuerdo	Ni de acuerdo ni en desacuerdo	Ni de acuerdo ni en desacuerdo	En desacuerdo	Ni de acuerdo ni en desacuerdo	Muy de acuerdo	Muy de acuerdo	Muy de acuerdo	De acuerdo
103	Entre 18 y 22 años	Femenino	No	Ninguno	Sí	Chilena	Ninguna	Muy en desacuerdo	Muy en desacuerdo	Muy en desacuerdo	Muy en desacuerdo	Muy en desacuerdo	Muy de acuerdo	Muy de acuerdo	De acuerdo	Muy de acuerdo	Muy de acuerdo	Muy de acuerdo	Ni de acuerdo ni en desacuerdo	De acuerdo	Muy en desacuerdo	Muy de acuerdo	De acuerdo	De acuerdo	Muy de acuerdo	Muy de acuerdo	Muy de acuerdo	Muy de acuerdo	Muy de acuerdo	Muy de acuerdo	De acuerdo	De acuerdo
104	Entre 18 y 22 años	Femenino	No	Ninguno	Sí	Chilena	Ninguna	De acuerdo	Muy en desacuerdo	Muy en desacuerdo	Muy en desacuerdo	Muy en desacuerdo	Muy en desacuerdo	Muy de acuerdo	Muy de acuerdo	Muy de acuerdo	Muy de acuerdo	Muy de acuerdo	Muy de acuerdo	De acuerdo	Ni de acuerdo ni en desacuerdo	De acuerdo	Muy de acuerdo	De acuerdo	Muy en desacuerdo	Muy en desacuerdo	Muy en desacuerdo	Muy en desacuerdo	Muy de acuerdo	Muy de acuerdo	Muy de acuerdo	Muy de acuerdo
105	Entre 18 y 22 años	Femenino	No	Ninguno	Sí	Chilena	Ninguna	En desacuerdo	Ni de acuerdo ni en desacuerdo	De acuerdo	En desacuerdo	Muy en desacuerdo	Muy en desacuerdo	En desacuerdo	Ni de acuerdo ni en desacuerdo	Ni de acuerdo ni en desacuerdo	En desacuerdo	Ni de acuerdo ni en desacuerdo	Ni de acuerdo ni en desacuerdo	De acuerdo	De acuerdo	Muy de acuerdo	De acuerdo	Muy de acuerdo	Ni de acuerdo ni en desacuerdo	En desacuerdo	Muy en desacuerdo	Muy en desacuerdo	De acuerdo	De acuerdo	De acuerdo	Ni de acuerdo ni en desacuerdo
106	Entre 18 y 22 años	Femenino	No	Ninguno	Sí	Chilena	Ninguna	En desacuerdo	De acuerdo	De acuerdo	De acuerdo	De acuerdo	Muy de acuerdo	Muy de acuerdo	De acuerdo	Muy de acuerdo	Muy de acuerdo	Muy de acuerdo	De acuerdo	De acuerdo	De acuerdo	Muy de acuerdo	De acuerdo	De acuerdo	Muy en desacuerdo	Muy en desacuerdo	Muy en desacuerdo	Muy en desacuerdo	De acuerdo	De acuerdo	De acuerdo	De acuerdo
107	Entre 18 y 22 años	Masculino	No	Ninguno	No	Chilena	Ninguna	Ni de acuerdo ni en desacuerdo	De acuerdo	Ni de acuerdo ni en desacuerdo	De acuerdo	Muy de acuerdo	Muy de acuerdo	Muy de acuerdo	Muy de acuerdo	Muy de acuerdo	Muy de acuerdo	Muy de acuerdo	Ni de acuerdo ni en desacuerdo	De acuerdo	En desacuerdo	Ni de acuerdo ni en desacuerdo	De acuerdo	De acuerdo	Muy de acuerdo	Muy de acuerdo	Muy de acuerdo	De acuerdo	Muy de acuerdo	Muy de acuerdo	De acuerdo	De acuerdo
108	Entre 18 y 22 años	Femenino	No	Ninguno	Sí	Chilena	Ninguna	Muy en desacuerdo	Muy en desacuerdo	Muy en desacuerdo	Muy en desacuerdo	Muy en desacuerdo	Muy de acuerdo	Muy de acuerdo	De acuerdo	De acuerdo	De acuerdo	Muy de acuerdo	De acuerdo	De acuerdo	De acuerdo	Muy de acuerdo	Muy de acuerdo	Muy de acuerdo	Muy en desacuerdo	De acuerdo	Muy en desacuerdo	Muy en desacuerdo	Muy de acuerdo	De acuerdo	Ni de acuerdo ni en desacuerdo	De acuerdo
109	Entre 23 y 27 años	Otro	No	Ninguno	Sí	Chilena	Ninguna	En desacuerdo	En desacuerdo	De acuerdo	En desacuerdo	De acuerdo	Muy de acuerdo	Muy de acuerdo	Muy de acuerdo	De acuerdo	De acuerdo	De acuerdo	Ni de acuerdo ni en desacuerdo	De acuerdo	Muy de acuerdo	De acuerdo	De acuerdo	De acuerdo	Muy en desacuerdo	Muy en desacuerdo	Muy en desacuerdo	Muy en desacuerdo	De acuerdo	Muy de acuerdo	De acuerdo	De acuerdo
110	Entre 18 y 22 años	Femenino	No	Ninguno	Sí	Chilena	Ninguna	Muy en desacuerdo	Muy en desacuerdo	Muy en desacuerdo	Muy en desacuerdo	Muy en desacuerdo	Muy de acuerdo	Muy de acuerdo	Muy de acuerdo	Muy de acuerdo	Muy de acuerdo	Muy de acuerdo	Muy en desacuerdo	Muy de acuerdo	Muy en desacuerdo	Muy de acuerdo	Muy de acuerdo	Muy en desacuerdo	Muy en desacuerdo	Muy en desacuerdo	Muy en desacuerdo	Muy en desacuerdo	Muy de acuerdo	De acuerdo	De acuerdo	De acuerdo
111	Entre 18 y 22 años	Femenino	No	Ninguno	Sí	Chilena	Ninguna	Ni de acuerdo ni en desacuerdo	De acuerdo	De acuerdo	De acuerdo	En desacuerdo	De acuerdo	De acuerdo	De acuerdo	De acuerdo	Muy de acuerdo	De acuerdo	En desacuerdo	Muy de acuerdo	De acuerdo	De acuerdo	De acuerdo	De acuerdo	Muy de acuerdo	De acuerdo	En desacuerdo	De acuerdo	Muy de acuerdo	Muy de acuerdo	Muy de acuerdo	De acuerdo
112	Entre 18 y 22 años	Masculino	No	Ninguno	Sí	Chilena	Ninguna	Ni de acuerdo ni en desacuerdo	Ni de acuerdo ni en desacuerdo	En desacuerdo	Ni de acuerdo ni en desacuerdo	De acuerdo	Muy de acuerdo	Muy de acuerdo	Muy de acuerdo	Muy de acuerdo	Muy de acuerdo	Muy de acuerdo	Muy de acuerdo	Muy de acuerdo	Muy en desacuerdo	Muy de acuerdo	De acuerdo	Ni de acuerdo ni en desacuerdo	De acuerdo	De acuerdo	En desacuerdo	De acuerdo	Muy de acuerdo	Muy de acuerdo	Muy de acuerdo	De acuerdo
113	Entre 23 y 27 años	Femenino	No	Ninguno	No	Chilena	Ninguna	Muy en desacuerdo	Muy en desacuerdo	Muy en desacuerdo	Muy en desacuerdo	Muy en desacuerdo	Muy de acuerdo	Muy de acuerdo	Muy de acuerdo	Muy de acuerdo	Muy de acuerdo	Muy de acuerdo	Muy de acuerdo	De acuerdo	Muy en desacuerdo	Ni de acuerdo ni en desacuerdo	Muy de acuerdo	Muy en desacuerdo	Muy en desacuerdo	Muy en desacuerdo	Muy en desacuerdo	Muy en desacuerdo	Muy de acuerdo	Muy de acuerdo	Muy de acuerdo	Muy de acuerdo
114	Entre 18 y 22 años	Femenino	No	Ninguno	Sí	Chilena	Ninguna	De acuerdo	Muy de acuerdo	Ni de acuerdo ni en desacuerdo	De acuerdo	De acuerdo	Muy de acuerdo	De acuerdo	Muy de acuerdo	De acuerdo	Muy de acuerdo	Muy de acuerdo	De acuerdo	Ni de acuerdo ni en desacuerdo	En desacuerdo	De acuerdo	De acuerdo	Muy de acuerdo	Muy en desacuerdo	Muy en desacuerdo	Muy en desacuerdo	Muy en desacuerdo	Muy de acuerdo	De acuerdo	Ni de acuerdo ni en desacuerdo	Muy de acuerdo
115	Entre 18 y 22 años	Femenino	No	Ninguno	Sí	Chilena	Ninguna	Muy de acuerdo	Muy de acuerdo	Muy de acuerdo	Muy de acuerdo	Muy de acuerdo	Muy de acuerdo	Muy de acuerdo	De acuerdo	De acuerdo	Muy de acuerdo	Muy de acuerdo	De acuerdo	Muy de acuerdo	Muy de acuerdo	Muy de acuerdo	Muy de acuerdo	Muy de acuerdo	Ni de acuerdo ni en desacuerdo	Ni de acuerdo ni en desacuerdo	Ni de acuerdo ni en desacuerdo	Ni de acuerdo ni en desacuerdo	Muy de acuerdo	Muy de acuerdo	Muy de acuerdo	Muy de acuerdo
116	Entre 18 y 22 años	Femenino	No	Ninguno	Sí	Chilena	Mapuche	Ni de acuerdo ni en desacuerdo	De acuerdo	Ni de acuerdo ni en desacuerdo	Muy en desacuerdo	Ni de acuerdo ni en desacuerdo	Muy de acuerdo	Ni de acuerdo ni en desacuerdo	Muy de acuerdo	Muy de acuerdo	Muy de acuerdo	Muy de acuerdo	De acuerdo	Muy de acuerdo	Muy en desacuerdo	Muy de acuerdo	Ni de acuerdo ni en desacuerdo	Ni de acuerdo ni en desacuerdo	Muy de acuerdo	De acuerdo	Ni de acuerdo ni en desacuerdo	Ni de acuerdo ni en desacuerdo	Muy de acuerdo	Muy de acuerdo	De acuerdo	De acuerdo
117	Entre 18 y 22 años	Femenino	No	Ninguno	Sí	Chilena	Ninguna	Ni de acuerdo ni en desacuerdo	De acuerdo	De acuerdo	De acuerdo	En desacuerdo	Muy de acuerdo	Muy de acuerdo	Ni de acuerdo ni en desacuerdo	Muy de acuerdo	Muy de acuerdo	Muy de acuerdo	De acuerdo		Muy de acuerdo	Muy de acuerdo	Muy de acuerdo	Ni de acuerdo ni en desacuerdo	Muy de acuerdo	Muy de acuerdo	Muy de acuerdo	Ni de acuerdo ni en desacuerdo	Muy de acuerdo	De acuerdo	De acuerdo	Muy de acuerdo
118	Entre 18 y 22 años	Femenino	No	Ninguno	Sí	Chilena	Ninguna	Muy de acuerdo	Ni de acuerdo ni en desacuerdo	Muy de acuerdo	En desacuerdo	Muy de acuerdo	Muy de acuerdo	Muy de acuerdo	Muy de acuerdo	Muy de acuerdo	Muy de acuerdo	Muy de acuerdo	Muy de acuerdo	Muy de acuerdo	Muy en desacuerdo	Muy de acuerdo	Muy de acuerdo	Muy de acuerdo	En desacuerdo	Muy en desacuerdo	Muy en desacuerdo	Muy en desacuerdo	Muy de acuerdo	Muy de acuerdo	Muy de acuerdo	Muy de acuerdo
119	Entre 18 y 22 años	Femenino	No	Ninguno	Sí	Chilena	Ninguna	Ni de acuerdo ni en desacuerdo	De acuerdo	De acuerdo	De acuerdo	Muy de acuerdo	Muy de acuerdo	Muy de acuerdo	Muy de acuerdo	Muy de acuerdo	De acuerdo		Muy de acuerdo	De acuerdo	Ni de acuerdo ni en desacuerdo	Ni de acuerdo ni en desacuerdo	De acuerdo	Ni de acuerdo ni en desacuerdo	Muy de acuerdo	De acuerdo	De acuerdo	De acuerdo	De acuerdo	Muy de acuerdo	De acuerdo	De acuerdo
120	Entre 18 y 22 años	Masculino	No	Ninguno	Sí	Chilena	Ninguna	De acuerdo	Muy de acuerdo	Ni de acuerdo ni en desacuerdo	De acuerdo	Muy de acuerdo	Muy de acuerdo	Muy de acuerdo	Muy de acuerdo	Muy de acuerdo	Muy de acuerdo	Muy de acuerdo	De acuerdo	En desacuerdo	Muy en desacuerdo	Muy en desacuerdo	Muy de acuerdo	Ni de acuerdo ni en desacuerdo	De acuerdo	En desacuerdo	Muy en desacuerdo	Ni de acuerdo ni en desacuerdo	Muy de acuerdo	Muy de acuerdo	Muy en desacuerdo	Muy de acuerdo
121	Entre 18 y 22 años	Femenino	No	Ninguno	Sí	Chilena	Ninguna	De acuerdo				Muy de acuerdo	Muy de acuerdo	Muy de acuerdo	Muy de acuerdo	Muy de acuerdo	Muy de acuerdo	Muy de acuerdo	De acuerdo	De acuerdo	Muy de acuerdo	De acuerdo	Muy de acuerdo	Muy en desacuerdo	En desacuerdo				Muy de acuerdo	Muy de acuerdo	Muy de acuerdo	Muy de acuerdo
122	Entre 18 y 22 años	Femenino	No	Ninguno	No	Chilena	Ninguna	Muy de acuerdo	Ni de acuerdo ni en desacuerdo	De acuerdo	De acuerdo	De acuerdo	De acuerdo	De acuerdo	Muy de acuerdo	Ni de acuerdo ni en desacuerdo	De acuerdo	De acuerdo	De acuerdo	De acuerdo	De acuerdo	De acuerdo	De acuerdo	De acuerdo	Ni de acuerdo ni en desacuerdo	Ni de acuerdo ni en desacuerdo	Ni de acuerdo ni en desacuerdo	Ni de acuerdo ni en desacuerdo	Muy de acuerdo	Muy de acuerdo	Muy de acuerdo	Muy de acuerdo
123	Entre 18 y 22 años	Masculino	No	Ninguno	Sí	Chilena	Ninguna	Ni de acuerdo ni en desacuerdo	Ni de acuerdo ni en desacuerdo	Ni de acuerdo ni en desacuerdo	De acuerdo	De acuerdo	Muy de acuerdo	Muy de acuerdo	Muy de acuerdo	Muy de acuerdo	Muy de acuerdo	Muy de acuerdo	Ni de acuerdo ni en desacuerdo	De acuerdo	Ni de acuerdo ni en desacuerdo	Muy de acuerdo	De acuerdo	De acuerdo	Muy en desacuerdo	Muy en desacuerdo	Muy en desacuerdo	Muy en desacuerdo	Muy de acuerdo	De acuerdo	De acuerdo	De acuerdo
124	Entre 18 y 22 años	Femenino	No	Ninguno	No	Chilena	Ninguna	Muy de acuerdo	Muy de acuerdo	De acuerdo	Muy de acuerdo	Muy de acuerdo	Muy de acuerdo	Muy de acuerdo	Ni de acuerdo ni en desacuerdo	Muy de acuerdo	Muy de acuerdo	Muy de acuerdo	De acuerdo										Muy de acuerdo	Muy de acuerdo	Muy de acuerdo	Muy de acuerdo
125	Entre 18 y 22 años	Femenino	Sí	1 hijo	No	Chilena	Ninguna	De acuerdo	De acuerdo	Ni de acuerdo ni en desacuerdo	En desacuerdo	De acuerdo	Muy de acuerdo	Muy de acuerdo	De acuerdo	Muy de acuerdo	Muy de acuerdo	Muy de acuerdo	Muy de acuerdo	Ni de acuerdo ni en desacuerdo	En desacuerdo	De acuerdo	Muy de acuerdo	Muy de acuerdo	En desacuerdo	En desacuerdo	En desacuerdo	En desacuerdo	Muy de acuerdo	Muy de acuerdo	Muy de acuerdo	En desacuerdo
126	Entre 18 y 22 años	Femenino	No	Ninguno	No	Chilena	Ninguna	De acuerdo	Ni de acuerdo ni en desacuerdo	De acuerdo	En desacuerdo	De acuerdo	De acuerdo	De acuerdo	De acuerdo	De acuerdo	De acuerdo	De acuerdo	De acuerdo	En desacuerdo	De acuerdo	De acuerdo	Ni de acuerdo ni en desacuerdo	De acuerdo	En desacuerdo	En desacuerdo	En desacuerdo	En desacuerdo	Muy de acuerdo	Muy de acuerdo	Muy de acuerdo	De acuerdo
127	Entre 18 y 22 años	Femenino	No	Ninguno	Sí	Chilena	Ninguna	Muy de acuerdo	Ni de acuerdo ni en desacuerdo	De acuerdo	De acuerdo	En desacuerdo	Muy de acuerdo	Muy de acuerdo	De acuerdo	De acuerdo	De acuerdo	Ni de acuerdo ni en desacuerdo	Ni de acuerdo ni en desacuerdo	Ni de acuerdo ni en desacuerdo	Ni de acuerdo ni en desacuerdo	De acuerdo	De acuerdo	Muy de acuerdo	Ni de acuerdo ni en desacuerdo	Ni de acuerdo ni en desacuerdo	En desacuerdo	Ni de acuerdo ni en desacuerdo	Muy de acuerdo	De acuerdo	De acuerdo	De acuerdo
128	Entre 18 y 22 años	Femenino	No	Ninguno	Sí	Chilena	Ninguna	En desacuerdo	En desacuerdo	En desacuerdo	De acuerdo	Muy de acuerdo	Muy de acuerdo	Muy de acuerdo	Muy de acuerdo	Muy de acuerdo	Muy de acuerdo	Muy de acuerdo	Ni de acuerdo ni en desacuerdo	De acuerdo	De acuerdo	Ni de acuerdo ni en desacuerdo	De acuerdo	De acuerdo	Muy en desacuerdo	Muy en desacuerdo	Muy en desacuerdo	Muy en desacuerdo	Muy de acuerdo	Muy de acuerdo	Ni de acuerdo ni en desacuerdo	De acuerdo
129	Entre 18 y 22 años	Masculino	No	Ninguno	No	Chilena	Ninguna	Muy en desacuerdo	Muy en desacuerdo	Muy en desacuerdo	Muy en desacuerdo	Muy en desacuerdo	Muy de acuerdo	Muy de acuerdo	Muy de acuerdo	Muy de acuerdo	Muy de acuerdo	Muy de acuerdo	Muy de acuerdo	Ni de acuerdo ni en desacuerdo	Muy en desacuerdo	Muy en desacuerdo	Ni de acuerdo ni en desacuerdo	Muy en desacuerdo	Muy en desacuerdo	Muy en desacuerdo	Muy en desacuerdo	Muy en desacuerdo	Muy de acuerdo	Muy de acuerdo	Muy de acuerdo	Muy de acuerdo
130	Entre 18 y 22 años	Femenino	No	Ninguno	Sí	Chilena	Ninguna	Muy de acuerdo	Muy de acuerdo	Muy de acuerdo	Muy de acuerdo	Muy de acuerdo	Muy de acuerdo	Muy de acuerdo	Muy de acuerdo	Muy de acuerdo	Muy de acuerdo	Muy de acuerdo	Muy de acuerdo	Muy de acuerdo	Muy de acuerdo	Muy de acuerdo	Muy de acuerdo	Muy de acuerdo	Muy de acuerdo	Muy en desacuerdo	Muy en desacuerdo	Muy en desacuerdo	Muy de acuerdo	De acuerdo	De acuerdo	De acuerdo
131	Entre 18 y 22 años	Femenino	No	Ninguno	Sí	Chilena	Mapuche	Ni de acuerdo ni en desacuerdo	Muy en desacuerdo	De acuerdo	De acuerdo	En desacuerdo	Muy de acuerdo	Muy de acuerdo	Muy de acuerdo	Muy de acuerdo	Muy de acuerdo	Muy de acuerdo	Ni de acuerdo ni en desacuerdo	Muy de acuerdo	De acuerdo	De acuerdo	Muy de acuerdo	Ni de acuerdo ni en desacuerdo	Muy en desacuerdo	Muy en desacuerdo	Muy en desacuerdo	Muy en desacuerdo	Muy de acuerdo	Muy de acuerdo	Muy de acuerdo	De acuerdo
132	Entre 18 y 22 años	Femenino	Sí	1 hijo	No	Chilena	Ninguna	Ni de acuerdo ni en desacuerdo	Muy de acuerdo	Muy de acuerdo	Muy de acuerdo	Muy de acuerdo	Muy de acuerdo	Muy de acuerdo	Muy de acuerdo	Muy de acuerdo	Muy de acuerdo	Muy de acuerdo	Muy de acuerdo	Muy de acuerdo	Muy de acuerdo	Muy de acuerdo	Muy de acuerdo	Muy de acuerdo	Muy de acuerdo	Muy de acuerdo	Muy de acuerdo	Muy de acuerdo	Muy de acuerdo	Muy de acuerdo	De acuerdo	De acuerdo
133	Entre 18 y 22 años	Femenino	No	Ninguno	Sí	Chilena	Ninguna	Muy en desacuerdo	Muy en desacuerdo	Muy en desacuerdo	Muy en desacuerdo	Muy en desacuerdo	Muy de acuerdo	Muy de acuerdo	Muy de acuerdo	Muy de acuerdo	Muy de acuerdo	Muy de acuerdo	Muy de acuerdo	Ni de acuerdo ni en desacuerdo	Muy en desacuerdo	Ni de acuerdo ni en desacuerdo	Ni de acuerdo ni en desacuerdo	Muy en desacuerdo	Muy en desacuerdo	Muy en desacuerdo	Muy en desacuerdo	Muy en desacuerdo	Muy de acuerdo	Muy de acuerdo	De acuerdo	Muy de acuerdo
134	Entre 18 y 22 años	Femenino	No	Ninguno	Sí	Chilena	Ninguna	Ni de acuerdo ni en desacuerdo	Ni de acuerdo ni en desacuerdo	Ni de acuerdo ni en desacuerdo	Ni de acuerdo ni en desacuerdo	Ni de acuerdo ni en desacuerdo	De acuerdo	De acuerdo	De acuerdo	De acuerdo	Muy de acuerdo	Muy de acuerdo	Muy de acuerdo	De acuerdo	De acuerdo	De acuerdo	De acuerdo	De acuerdo	De acuerdo	De acuerdo	Ni de acuerdo ni en desacuerdo	Ni de acuerdo ni en desacuerdo	De acuerdo	De acuerdo	Ni de acuerdo ni en desacuerdo	Muy de acuerdo
135	Entre 18 y 22 años	Femenino	No	Ninguno	No	Chilena	Ninguna	Muy en desacuerdo	Muy en desacuerdo	Muy en desacuerdo	Muy de acuerdo	De acuerdo	Muy de acuerdo	Muy de acuerdo	De acuerdo	De acuerdo	Muy de acuerdo	Muy de acuerdo	Ni de acuerdo ni en desacuerdo	Muy en desacuerdo	Muy en desacuerdo	De acuerdo	De acuerdo	Muy en desacuerdo	Muy en desacuerdo	Muy en desacuerdo	Muy en desacuerdo	Muy en desacuerdo	De acuerdo	Muy de acuerdo	Muy de acuerdo	De acuerdo
136	Entre 18 y 22 años	Femenino	No	Ninguno	Sí	Chilena	Ninguna	Ni de acuerdo ni en desacuerdo	Muy de acuerdo	Muy de acuerdo	Muy de acuerdo	Muy de acuerdo	Muy de acuerdo	Muy de acuerdo	De acuerdo	Muy de acuerdo	Muy de acuerdo	Muy de acuerdo	De acuerdo	De acuerdo	De acuerdo	Muy de acuerdo	Muy de acuerdo	De acuerdo	Muy de acuerdo	Muy de acuerdo	Muy en desacuerdo	Muy en desacuerdo	De acuerdo	De acuerdo	Muy de acuerdo	De acuerdo
137	Entre 23 y 27 años	Femenino	No	Ninguno	Sí	Chilena	Ninguna	En desacuerdo	En desacuerdo	En desacuerdo	Muy en desacuerdo	Muy en desacuerdo	Muy de acuerdo	Muy de acuerdo	Muy de acuerdo	Muy de acuerdo	Muy de acuerdo	Muy de acuerdo	Muy de acuerdo	Muy de acuerdo	Muy en desacuerdo	De acuerdo	Muy de acuerdo	Muy en desacuerdo	Muy en desacuerdo	Muy en desacuerdo	Muy en desacuerdo	Muy en desacuerdo	Muy de acuerdo	Muy de acuerdo	Muy de acuerdo	Muy de acuerdo
138	Entre 18 y 22 años	Masculino	No	Ninguno	Sí	Chilena	Ninguna	Ni de acuerdo ni en desacuerdo	En desacuerdo	Ni de acuerdo ni en desacuerdo	En desacuerdo	Muy de acuerdo	Muy de acuerdo	De acuerdo	De acuerdo	Muy de acuerdo	Muy de acuerdo	Muy de acuerdo	Muy de acuerdo	De acuerdo	De acuerdo	Muy de acuerdo	De acuerdo	Muy de acuerdo	En desacuerdo	En desacuerdo	En desacuerdo	En desacuerdo	Muy de acuerdo	Muy de acuerdo	De acuerdo	De acuerdo
139	Entre 18 y 22 años	Femenino	No	Ninguno	Sí	Chilena	Ninguna	Ni de acuerdo ni en desacuerdo	Ni de acuerdo ni en desacuerdo	Ni de acuerdo ni en desacuerdo	Ni de acuerdo ni en desacuerdo	De acuerdo	Muy de acuerdo	Muy de acuerdo	De acuerdo	Muy de acuerdo	De acuerdo	De acuerdo	De acuerdo	Muy de acuerdo	De acuerdo	Muy de acuerdo	De acuerdo	De acuerdo	En desacuerdo	En desacuerdo	En desacuerdo	Ni de acuerdo ni en desacuerdo	Muy de acuerdo	De acuerdo	Muy de acuerdo	De acuerdo
140	Entre 18 y 22 años	Femenino	No	Ninguno	No	Chilena	Ninguna	Muy en desacuerdo	Muy en desacuerdo	Muy en desacuerdo	Muy en desacuerdo	Muy en desacuerdo	Ni de acuerdo ni en desacuerdo	Muy de acuerdo	Muy de acuerdo	Muy de acuerdo	Muy de acuerdo	Muy de acuerdo	De acuerdo	De acuerdo	Muy en desacuerdo	Muy de acuerdo	De acuerdo	De acuerdo	Muy en desacuerdo	Muy en desacuerdo	Muy en desacuerdo	Ni de acuerdo ni en desacuerdo	Muy de acuerdo	Muy de acuerdo	Muy de acuerdo	Muy de acuerdo
141	Entre 23 y 27 años	Femenino	No	Ninguno	Sí	Chilena	Ninguna	En desacuerdo	Muy en desacuerdo	Muy en desacuerdo	Muy en desacuerdo	Muy de acuerdo	Muy de acuerdo	Muy de acuerdo	Muy de acuerdo	Muy de acuerdo	Muy de acuerdo	Muy de acuerdo	Ni de acuerdo ni en desacuerdo	De acuerdo	En desacuerdo	Muy de acuerdo	De acuerdo	Ni de acuerdo ni en desacuerdo	De acuerdo	De acuerdo	Muy en desacuerdo	Ni de acuerdo ni en desacuerdo	De acuerdo		De acuerdo	De acuerdo
142	Entre 18 y 22 años	Femenino	No	Ninguno	Sí	Chilena	Ninguna	De acuerdo	Muy en desacuerdo	De acuerdo	Muy en desacuerdo	De acuerdo	Muy en desacuerdo	Muy en desacuerdo	Muy en desacuerdo	De acuerdo	De acuerdo	Muy de acuerdo	Ni de acuerdo ni en desacuerdo	De acuerdo	Muy en desacuerdo	De acuerdo	De acuerdo	Muy de acuerdo	Muy de acuerdo	De acuerdo	Muy de acuerdo	Ni de acuerdo ni en desacuerdo	Muy de acuerdo	De acuerdo	De acuerdo	De acuerdo
143	Entre 18 y 22 años	Masculino	No	Ninguno	Sí	Chilena	Ninguna	Ni de acuerdo ni en desacuerdo	En desacuerdo	En desacuerdo	En desacuerdo	En desacuerdo	Muy de acuerdo	Muy de acuerdo	De acuerdo	Muy de acuerdo	De acuerdo	Muy de acuerdo	Ni de acuerdo ni en desacuerdo	Ni de acuerdo ni en desacuerdo	En desacuerdo	Muy de acuerdo	Ni de acuerdo ni en desacuerdo	Ni de acuerdo ni en desacuerdo	Muy en desacuerdo	Muy en desacuerdo	Muy en desacuerdo	Muy en desacuerdo	Muy de acuerdo	De acuerdo	De acuerdo	Muy de acuerdo
144	Entre 18 y 22 años	Femenino	No	Ninguno	Sí	Chilena	Ninguna	De acuerdo	Ni de acuerdo ni en desacuerdo	Ni de acuerdo ni en desacuerdo	En desacuerdo	De acuerdo	De acuerdo	De acuerdo	De acuerdo	De acuerdo	De acuerdo	De acuerdo	De acuerdo	De acuerdo	De acuerdo	De acuerdo	De acuerdo	En desacuerdo	Muy en desacuerdo	Muy en desacuerdo	Muy en desacuerdo	Muy en desacuerdo	Muy de acuerdo	Muy de acuerdo	De acuerdo	De acuerdo
145	Entre 18 y 22 años	Femenino	No	Ninguno	Sí	Chilena	Ninguna	Muy de acuerdo	Muy de acuerdo	Muy de acuerdo	En desacuerdo	Muy de acuerdo	Muy de acuerdo	Muy de acuerdo	Muy de acuerdo	Muy de acuerdo	Muy de acuerdo	Muy de acuerdo	En desacuerdo	En desacuerdo	En desacuerdo	Muy de acuerdo	Muy de acuerdo	Ni de acuerdo ni en desacuerdo	Muy en desacuerdo	Muy en desacuerdo	Muy en desacuerdo	Muy en desacuerdo	De acuerdo	Ni de acuerdo ni en desacuerdo	Ni de acuerdo ni en desacuerdo	De acuerdo
146	Entre 18 y 22 años	Masculino	No	Ninguno	Sí	Chilena	Ninguna	De acuerdo	Muy de acuerdo	En desacuerdo	Muy de acuerdo	De acuerdo	Muy de acuerdo	Muy de acuerdo	Muy de acuerdo	Muy de acuerdo	Muy de acuerdo	Muy de acuerdo	Muy de acuerdo	Muy de acuerdo	Muy en desacuerdo	Muy de acuerdo	Muy de acuerdo	Muy en desacuerdo	Muy de acuerdo	Muy de acuerdo	Muy de acuerdo	Muy de acuerdo	Muy de acuerdo	Muy de acuerdo	Muy de acuerdo	Muy de acuerdo
147	Entre 18 y 22 años	Femenino	No	Ninguno	Sí	Chilena	Ninguna	De acuerdo	Muy en desacuerdo	Muy en desacuerdo	Muy en desacuerdo	Muy en desacuerdo	Muy de acuerdo	Muy de acuerdo	De acuerdo	De acuerdo	Muy de acuerdo	Muy de acuerdo	Ni de acuerdo ni en desacuerdo	De acuerdo	Muy en desacuerdo	Ni de acuerdo ni en desacuerdo	De acuerdo	De acuerdo	De acuerdo	Ni de acuerdo ni en desacuerdo	Muy en desacuerdo	En desacuerdo	Muy de acuerdo	De acuerdo	De acuerdo	Muy de acuerdo
148	Entre 18 y 22 años	Femenino	No	Ninguno	No	Chilena	Ninguna	De acuerdo	Muy en desacuerdo	De acuerdo	Muy en desacuerdo	De acuerdo	Muy de acuerdo	Muy de acuerdo	Muy de acuerdo	Ni de acuerdo ni en desacuerdo	Muy de acuerdo	Muy de acuerdo	En desacuerdo	En desacuerdo	Muy en desacuerdo	Muy en desacuerdo	Muy en desacuerdo	Muy en desacuerdo	Totalmente de desacuerdo	Totalmente de desacuerdo	Totalmente de desacuerdo	Ni de acuerdo ni en desacuerdo	Muy de acuerdo	Muy de acuerdo	Muy de acuerdo	Muy de acuerdo
149	Entre 18 y 22 años	Femenino	No	Ninguno	No	Chilena	Ninguna	En desacuerdo	En desacuerdo	En desacuerdo	En desacuerdo	En desacuerdo	De acuerdo	De acuerdo	De acuerdo	Ni de acuerdo ni en desacuerdo	De acuerdo	De acuerdo	Ni de acuerdo ni en desacuerdo	De acuerdo	En desacuerdo	De acuerdo	De acuerdo	En desacuerdo	En desacuerdo	De acuerdo	En desacuerdo	En desacuerdo	De acuerdo	De acuerdo	De acuerdo	De acuerdo
150	28 o más años	Femenino	No	Ninguno	No	Chilena	Ninguna	Muy de acuerdo	Ni de acuerdo ni en desacuerdo	Ni de acuerdo ni en desacuerdo	Ni de acuerdo ni en desacuerdo	Ni de acuerdo ni en desacuerdo	Muy de acuerdo	Muy de acuerdo	Muy de acuerdo	Muy de acuerdo	Muy de acuerdo	Muy de acuerdo	Muy de acuerdo	De acuerdo	Ni de acuerdo ni en desacuerdo	De acuerdo	De acuerdo	Muy de acuerdo	En desacuerdo	En desacuerdo	En desacuerdo	En desacuerdo	Muy de acuerdo	Muy de acuerdo	Muy de acuerdo	Muy de acuerdo
151	Entre 18 y 22 años	Femenino	No	Ninguno	No	Chilena	Ninguna	Muy en desacuerdo	Muy en desacuerdo	Muy en desacuerdo	Muy en desacuerdo	Muy de acuerdo	Muy de acuerdo	Muy de acuerdo	De acuerdo	Muy de acuerdo	Muy de acuerdo	Muy de acuerdo	Ni de acuerdo ni en desacuerdo	De acuerdo	Muy en desacuerdo	De acuerdo	Ni de acuerdo ni en desacuerdo	Muy de acuerdo	De acuerdo	De acuerdo	Ni de acuerdo ni en desacuerdo	En desacuerdo	Muy de acuerdo	Muy de acuerdo	De acuerdo	De acuerdo
152	Entre 18 y 22 años	Femenino	No	Ninguno	Sí	Chilena	Ninguna	Muy de acuerdo	Ni de acuerdo ni en desacuerdo	De acuerdo	Ni de acuerdo ni en desacuerdo	De acuerdo	Muy de acuerdo	Muy de acuerdo	Muy de acuerdo	Muy de acuerdo	Muy de acuerdo	Muy de acuerdo	Muy de acuerdo	Muy de acuerdo	Ni de acuerdo ni en desacuerdo	Muy de acuerdo	Muy de acuerdo	Muy de acuerdo	Totalmente de desacuerdo	Totalmente de desacuerdo	Totalmente de desacuerdo	Totalmente de desacuerdo	Muy de acuerdo	Muy de acuerdo	De acuerdo	Muy de acuerdo
153	Entre 18 y 22 años	Masculino	No	Ninguno	Sí	Chilena	Ninguna	Muy de acuerdo	Muy en desacuerdo	Muy en desacuerdo	Muy en desacuerdo	Muy en desacuerdo	Muy de acuerdo	De acuerdo	De acuerdo	Muy de acuerdo	Muy de acuerdo	De acuerdo	Muy de acuerdo	Muy de acuerdo	Ni de acuerdo ni en desacuerdo	Muy de acuerdo	Muy de acuerdo	De acuerdo	Totalmente de desacuerdo	Totalmente de desacuerdo	Totalmente de desacuerdo	Totalmente de desacuerdo	De acuerdo	Ni de acuerdo ni en desacuerdo	De acuerdo	En desacuerdo
154	Entre 23 y 27 años	Masculino	No	Ninguno	No	Chilena	Mapuche	Ni de acuerdo ni en desacuerdo	Muy en desacuerdo	Muy en desacuerdo	Muy en desacuerdo	Muy en desacuerdo	Muy de acuerdo	Muy de acuerdo	De acuerdo	De acuerdo	Muy de acuerdo	Muy de acuerdo	Muy en desacuerdo	En desacuerdo	En desacuerdo	Ni de acuerdo ni en desacuerdo	Ni de acuerdo ni en desacuerdo	Ni de acuerdo ni en desacuerdo	Totalmente de desacuerdo	Totalmente de desacuerdo	Totalmente de desacuerdo	Totalmente de desacuerdo	Muy de acuerdo	Muy de acuerdo	De acuerdo	Muy de acuerdo
155	Entre 18 y 22 años	Femenino	No	Ninguno	No	Chilena	Ninguna	En desacuerdo	En desacuerdo	En desacuerdo	En desacuerdo	En desacuerdo	De acuerdo	De acuerdo	De acuerdo	Ni de acuerdo ni en desacuerdo	De acuerdo	De acuerdo	Ni de acuerdo ni en desacuerdo	Ni de acuerdo ni en desacuerdo	Ni de acuerdo ni en desacuerdo	De acuerdo	De acuerdo	De acuerdo	En desacuerdo	En desacuerdo	En desacuerdo	En desacuerdo	De acuerdo	De acuerdo	De acuerdo	De acuerdo
156	Entre 18 y 22 años	Femenino	No	Ninguno	Sí	Chilena	Ninguna	Muy en desacuerdo	Muy en desacuerdo	Muy en desacuerdo	Muy en desacuerdo	Muy de acuerdo	Muy de acuerdo	Muy de acuerdo	Muy de acuerdo	Muy de acuerdo	Muy de acuerdo	Muy de acuerdo	Muy de acuerdo	Muy de acuerdo	Muy en desacuerdo	Muy de acuerdo	Muy de acuerdo	Muy de acuerdo	Muy de acuerdo	Muy de acuerdo	Muy de acuerdo	Muy de acuerdo	Muy de acuerdo	Muy de acuerdo	De acuerdo	Muy de acuerdo
157	Entre 18 y 22 años	Femenino	No	Ninguno	No	Chilena	Ninguna	Ni de acuerdo ni en desacuerdo	Ni de acuerdo ni en desacuerdo	Muy de acuerdo	De acuerdo	De acuerdo	De acuerdo	De acuerdo	De acuerdo	De acuerdo	De acuerdo	De acuerdo	Ni de acuerdo ni en desacuerdo	De acuerdo	En desacuerdo	Ni de acuerdo ni en desacuerdo	En desacuerdo	En desacuerdo	En desacuerdo	En desacuerdo	En desacuerdo	En desacuerdo	Muy de acuerdo	De acuerdo	De acuerdo	Muy de acuerdo
158	Entre 18 y 22 años	Masculino	No	Ninguno	No	Chilena	Ninguna	De acuerdo	Muy en desacuerdo	Muy en desacuerdo	Muy en desacuerdo	Muy en desacuerdo	Muy de acuerdo	Muy de acuerdo	Muy de acuerdo	Muy de acuerdo	Muy de acuerdo	Muy en desacuerdo	Muy de acuerdo	En desacuerdo	Muy de acuerdo	Muy de acuerdo	De acuerdo	Muy de acuerdo	Totalmente de desacuerdo	Totalmente de desacuerdo	Totalmente de desacuerdo	Totalmente de desacuerdo	Muy de acuerdo	Muy de acuerdo	Muy de acuerdo	Muy de acuerdo
159	Entre 18 y 22 años	Femenino	No	Ninguno	No	Peruana	Ninguna	Muy en desacuerdo	Muy en desacuerdo	Muy en desacuerdo	Muy en desacuerdo	Muy en desacuerdo	Muy de acuerdo	Muy de acuerdo	Ni de acuerdo ni en desacuerdo	Muy de acuerdo	Muy de acuerdo	Muy de acuerdo	Muy de acuerdo	Muy en desacuerdo	Muy en desacuerdo	Muy en desacuerdo	Muy en desacuerdo	Muy en desacuerdo	Totalmente de desacuerdo	Totalmente de desacuerdo	Totalmente de desacuerdo	Totalmente de desacuerdo	Muy de acuerdo	Muy de acuerdo	Muy de acuerdo	Muy de acuerdo
160	Entre 23 y 27 años	Femenino	No	Ninguno	Sí	Chilena	Mapuche	Ni de acuerdo ni en desacuerdo	Muy de acuerdo	Muy de acuerdo	Muy de acuerdo	Muy de acuerdo	Muy de acuerdo	Muy de acuerdo	Muy de acuerdo	Muy de acuerdo	Muy de acuerdo	Muy de acuerdo	Muy de acuerdo	Muy de acuerdo	Ni de acuerdo ni en desacuerdo	Muy de acuerdo	Muy de acuerdo	Muy de acuerdo	En desacuerdo	En desacuerdo	En desacuerdo	En desacuerdo	Muy de acuerdo	De acuerdo	De acuerdo	Muy de acuerdo
161	Entre 18 y 22 años	Femenino	No	Ninguno	No	Chilena	Ninguna	Ni de acuerdo ni en desacuerdo	Muy en desacuerdo	Muy en desacuerdo	Muy en desacuerdo	Muy de acuerdo	Muy de acuerdo	Muy de acuerdo	Muy de acuerdo	De acuerdo	De acuerdo	Muy de acuerdo	De acuerdo	Muy en desacuerdo	Muy en desacuerdo	Muy de acuerdo	Muy de acuerdo	Muy de acuerdo	Muy de acuerdo	Muy de acuerdo	En desacuerdo	En desacuerdo	De acuerdo	De acuerdo	Ni de acuerdo ni en desacuerdo	Ni de acuerdo ni en desacuerdo
162	Entre 18 y 22 años	Masculino	No	Ninguno	Sí	Chilena	Ninguna	Muy de acuerdo	Muy en desacuerdo	Muy en desacuerdo	Muy en desacuerdo	Muy en desacuerdo	Muy de acuerdo	De acuerdo	De acuerdo	Muy de acuerdo	Muy de acuerdo	Muy de acuerdo	Muy de acuerdo	Muy de acuerdo	Ni de acuerdo ni en desacuerdo	Muy en desacuerdo	Muy de acuerdo	De acuerdo	Totalmente de desacuerdo	Totalmente de desacuerdo	Totalmente de desacuerdo	Totalmente de desacuerdo	De acuerdo	Ni de acuerdo ni en desacuerdo	De acuerdo	De acuerdo
163	Entre 18 y 22 años	Femenino	No	Ninguno	No	Chilena	Ninguna	De acuerdo	Muy de acuerdo	Ni de acuerdo ni en desacuerdo	Muy de acuerdo	Muy de acuerdo	Muy de acuerdo	De acuerdo	Muy de acuerdo	Muy de acuerdo	Muy de acuerdo	Muy de acuerdo	Ni de acuerdo ni en desacuerdo	De acuerdo	Muy en desacuerdo	Muy en desacuerdo	Muy en desacuerdo	Muy en desacuerdo	Muy de acuerdo	Ni de acuerdo ni en desacuerdo	Ni de acuerdo ni en desacuerdo	Totalmente de desacuerdo	Muy de acuerdo	De acuerdo	De acuerdo	De acuerdo
164	Entre 18 y 22 años	Femenino	No	Ninguno	No	Chilena	Ninguna	Ni de acuerdo ni en desacuerdo	Muy en desacuerdo	Muy de acuerdo	Muy en desacuerdo	Muy de acuerdo	Muy de acuerdo	Muy de acuerdo	De acuerdo	Muy de acuerdo	Muy de acuerdo	Muy de acuerdo	Muy de acuerdo	Muy en desacuerdo	De acuerdo	Muy de acuerdo	Muy de acuerdo	Muy de acuerdo	Muy de acuerdo	Muy de acuerdo	Totalmente de desacuerdo	Muy de acuerdo	Muy de acuerdo	De acuerdo	De acuerdo	Muy de acuerdo
165	Entre 23 y 27 años	Femenino	No	Ninguno	No	Chilena	Ninguna	En desacuerdo	Muy en desacuerdo	Muy de acuerdo	Muy en desacuerdo	Muy en desacuerdo	Muy de acuerdo	De acuerdo	De acuerdo	Muy de acuerdo	Muy de acuerdo	Muy de acuerdo	Ni de acuerdo ni en desacuerdo	Muy de acuerdo	Muy en desacuerdo	Muy en desacuerdo	Ni de acuerdo ni en desacuerdo	En desacuerdo	En desacuerdo	Totalmente de desacuerdo	Totalmente de desacuerdo	Totalmente de desacuerdo	Muy de acuerdo	De acuerdo	De acuerdo	De acuerdo
166	Entre 18 y 22 años	Femenino	No	Ninguno	Sí	Chilena	Ninguna	Muy de acuerdo	Muy en desacuerdo	En desacuerdo	Ni de acuerdo ni en desacuerdo	De acuerdo	Muy de acuerdo	Muy de acuerdo	Muy de acuerdo	Ni de acuerdo ni en desacuerdo	De acuerdo	Muy de acuerdo	Ni de acuerdo ni en desacuerdo	De acuerdo	De acuerdo	De acuerdo	Ni de acuerdo ni en desacuerdo	De acuerdo	Muy de acuerdo	Muy de acuerdo	Muy de acuerdo	De acuerdo	Muy de acuerdo	Muy de acuerdo	Muy de acuerdo	De acuerdo
167	Entre 18 y 22 años	Femenino	No	Ninguno	Sí	Chilena	Ninguna	De acuerdo	Muy en desacuerdo	Muy en desacuerdo	Muy en desacuerdo	Muy en desacuerdo	Muy de acuerdo	De acuerdo	Muy de acuerdo	De acuerdo	Muy de acuerdo	Muy de acuerdo	De acuerdo	Ni de acuerdo ni en desacuerdo	Muy en desacuerdo	En desacuerdo	Muy de acuerdo	De acuerdo	En desacuerdo	Totalmente de desacuerdo	Totalmente de desacuerdo	Totalmente de desacuerdo	Muy de acuerdo	Muy en desacuerdo	En desacuerdo	En desacuerdo
168	Entre 18 y 22 años	Femenino	No	Ninguno	No	Chilena	Ninguna	Ni de acuerdo ni en desacuerdo	Muy de acuerdo	Muy de acuerdo	Ni de acuerdo ni en desacuerdo	Muy de acuerdo	Muy de acuerdo	Muy de acuerdo	De acuerdo	De acuerdo	Muy de acuerdo	Muy de acuerdo	De acuerdo	Muy de acuerdo	Ni de acuerdo ni en desacuerdo	Muy de acuerdo	De acuerdo	De acuerdo	Totalmente de desacuerdo	Totalmente de desacuerdo	Totalmente de desacuerdo	Totalmente de desacuerdo	Muy de acuerdo	De acuerdo	De acuerdo	De acuerdo
169	Entre 18 y 22 años	Femenino	No	Ninguno	Sí	Chilena	Ninguna	En desacuerdo	En desacuerdo	En desacuerdo	En desacuerdo	En desacuerdo	De acuerdo	De acuerdo	De acuerdo	De acuerdo	De acuerdo	De acuerdo	De acuerdo	De acuerdo	En desacuerdo	De acuerdo	En desacuerdo	De acuerdo	En desacuerdo	En desacuerdo	En desacuerdo	En desacuerdo	Muy de acuerdo	Muy de acuerdo	Muy de acuerdo	Muy de acuerdo
170	Entre 18 y 22 años	Femenino	No	Ninguno	Sí	Chilena	Mapuche	Ni de acuerdo ni en desacuerdo	Muy de acuerdo	De acuerdo	Muy de acuerdo	Muy de acuerdo	Muy de acuerdo	Muy de acuerdo	De acuerdo	Muy de acuerdo	Muy de acuerdo	Muy de acuerdo	De acuerdo	Ni de acuerdo ni en desacuerdo	Muy de acuerdo	Muy de acuerdo	De acuerdo	Muy de acuerdo	Muy de acuerdo	De acuerdo	En desacuerdo	Ni de acuerdo ni en desacuerdo	Muy de acuerdo	Muy de acuerdo	Muy de acuerdo	Muy de acuerdo
171	Entre 18 y 22 años	Femenino	No	Ninguno	No	Chilena	Ninguna	Muy en desacuerdo	Muy en desacuerdo	Muy en desacuerdo	Muy en desacuerdo	Muy en desacuerdo	Muy de acuerdo	Muy de acuerdo	Muy de acuerdo	Muy de acuerdo	Muy de acuerdo	Muy de acuerdo	Muy de acuerdo	Muy de acuerdo	Muy en desacuerdo	Muy de acuerdo	Muy de acuerdo	Muy de acuerdo	Totalmente de desacuerdo	Totalmente de desacuerdo	Totalmente de desacuerdo	Totalmente de desacuerdo	Muy de acuerdo	Muy de acuerdo	Muy de acuerdo	Muy de acuerdo
172	Entre 18 y 22 años	Femenino	No	Ninguno	Sí	Chilena	Ninguna	Ni de acuerdo ni en desacuerdo	Ni de acuerdo ni en desacuerdo	Muy en desacuerdo	Muy en desacuerdo	Muy en desacuerdo	Muy de acuerdo	Muy de acuerdo	De acuerdo	Muy de acuerdo	Muy de acuerdo	Muy de acuerdo	En desacuerdo	Ni de acuerdo ni en desacuerdo	Muy en desacuerdo	Muy de acuerdo	Ni de acuerdo ni en desacuerdo	De acuerdo	Totalmente de desacuerdo	Totalmente de desacuerdo	Totalmente de desacuerdo	Totalmente de desacuerdo	Muy de acuerdo	De acuerdo	De acuerdo	De acuerdo
173	Entre 18 y 22 años	Femenino	No	Ninguno	Sí	Chilena	Ninguna	En desacuerdo	En desacuerdo	Muy de acuerdo	En desacuerdo	Muy de acuerdo	En desacuerdo	De acuerdo	De acuerdo	Muy de acuerdo	Muy de acuerdo	Muy de acuerdo	Ni de acuerdo ni en desacuerdo	De acuerdo	En desacuerdo	Muy de acuerdo	Ni de acuerdo ni en desacuerdo	De acuerdo	De acuerdo	De acuerdo	Ni de acuerdo ni en desacuerdo	Ni de acuerdo ni en desacuerdo	Muy de acuerdo	Muy de acuerdo	Muy de acuerdo	Muy de acuerdo
174	Entre 18 y 22 años	Femenino	No	Ninguno	Sí	Chilena	Ninguna	Ni de acuerdo ni en desacuerdo	En desacuerdo	De acuerdo	Ni de acuerdo ni en desacuerdo	Muy de acuerdo	Muy de acuerdo	Muy de acuerdo	Muy de acuerdo	Muy de acuerdo	Muy de acuerdo	Muy de acuerdo	Muy de acuerdo	De acuerdo	Ni de acuerdo ni en desacuerdo	Muy de acuerdo	Muy de acuerdo	En desacuerdo	Totalmente de desacuerdo	Ni de acuerdo ni en desacuerdo	Ni de acuerdo ni en desacuerdo	Ni de acuerdo ni en desacuerdo	Muy de acuerdo	Muy de acuerdo	Muy de acuerdo	De acuerdo
175	Entre 18 y 22 años	Femenino	No	Ninguno	Sí	Chilena	Ninguna	En desacuerdo	En desacuerdo	En desacuerdo	En desacuerdo	En desacuerdo	Muy de acuerdo	Muy de acuerdo	Muy de acuerdo	Muy de acuerdo	Muy de acuerdo	Muy de acuerdo	Ni de acuerdo ni en desacuerdo	De acuerdo	En desacuerdo	De acuerdo	De acuerdo	De acuerdo	Totalmente de desacuerdo	Totalmente de desacuerdo	Totalmente de desacuerdo	Ni de acuerdo ni en desacuerdo	De acuerdo	Ni de acuerdo ni en desacuerdo	De acuerdo	Muy de acuerdo
176	Entre 18 y 22 años	Femenino	No	Ninguno	No	Chilena	Ninguna	Muy de acuerdo	Ni de acuerdo ni en desacuerdo	Ni de acuerdo ni en desacuerdo	Ni de acuerdo ni en desacuerdo	Ni de acuerdo ni en desacuerdo	Muy de acuerdo	Muy de acuerdo	Muy de acuerdo	Muy de acuerdo	Muy de acuerdo	Muy de acuerdo	Muy de acuerdo	Muy de acuerdo	Muy de acuerdo	Muy de acuerdo	Muy de acuerdo	Muy de acuerdo	Totalmente de desacuerdo	Totalmente de desacuerdo	Totalmente de desacuerdo	Totalmente de desacuerdo	Muy de acuerdo	Muy de acuerdo	De acuerdo	Muy de acuerdo
177	Entre 18 y 22 años	Femenino	No	Ninguno	Sí	Chilena	Ninguna	Muy de acuerdo	En desacuerdo	En desacuerdo	En desacuerdo	En desacuerdo	Muy de acuerdo	Muy de acuerdo	Muy de acuerdo	Muy de acuerdo	Muy de acuerdo	Muy de acuerdo	Muy de acuerdo	Muy de acuerdo	En desacuerdo	Muy de acuerdo	Muy de acuerdo	Muy de acuerdo	En desacuerdo	En desacuerdo	En desacuerdo	Muy de acuerdo	Muy de acuerdo	Muy de acuerdo	Muy de acuerdo	Muy de acuerdo
178	Entre 18 y 22 años	Femenino	No	Ninguno	No	Chilena	Ninguna	En desacuerdo	En desacuerdo	Muy en desacuerdo	Muy en desacuerdo	Muy en desacuerdo	Muy de acuerdo	Muy de acuerdo	De acuerdo	Muy de acuerdo	Muy de acuerdo	Muy de acuerdo	Muy de acuerdo	Muy de acuerdo	En desacuerdo	De acuerdo	Muy de acuerdo	Muy de acuerdo	Ni de acuerdo ni en desacuerdo	De acuerdo	En desacuerdo	En desacuerdo	Muy de acuerdo	De acuerdo	Muy de acuerdo	Muy de acuerdo
179	Entre 18 y 22 años	Masculino	No	Ninguno	No	Chilena	Ninguna	Muy de acuerdo	En desacuerdo	Ni de acuerdo ni en desacuerdo	En desacuerdo	En desacuerdo	Muy de acuerdo	Muy de acuerdo	De acuerdo	Muy de acuerdo	Muy de acuerdo	Muy de acuerdo	Muy de acuerdo	De acuerdo	Ni de acuerdo ni en desacuerdo	De acuerdo	De acuerdo	De acuerdo	Totalmente de desacuerdo	Totalmente de desacuerdo	Totalmente de desacuerdo	Totalmente de desacuerdo	Muy de acuerdo	De acuerdo	De acuerdo	De acuerdo
180	Entre 23 y 27 años	Masculino	No	Ninguno	Sí	Chilena	Ninguna	Muy de acuerdo	Muy de acuerdo	Muy de acuerdo	Muy de acuerdo	Muy de acuerdo	Muy de acuerdo	Muy de acuerdo	Muy de acuerdo	Muy de acuerdo	Muy de acuerdo	Muy de acuerdo	Muy de acuerdo	De acuerdo	De acuerdo	De acuerdo	De acuerdo	De acuerdo	De acuerdo	De acuerdo	De acuerdo	De acuerdo	De acuerdo	De acuerdo	De acuerdo	De acuerdo
181	Entre 18 y 22 años	Femenino	No	Ninguno	Sí	Chilena	Ninguna	De acuerdo	Muy en desacuerdo	En desacuerdo	En desacuerdo	Muy de acuerdo	Muy de acuerdo	Muy de acuerdo	Muy de acuerdo	Muy de acuerdo	Muy de acuerdo	Muy de acuerdo	Muy de acuerdo	En desacuerdo	En desacuerdo	Muy de acuerdo	Muy de acuerdo	Ni de acuerdo ni en desacuerdo	Muy de acuerdo	Ni de acuerdo ni en desacuerdo	Ni de acuerdo ni en desacuerdo	Ni de acuerdo ni en desacuerdo	Muy de acuerdo	Muy de acuerdo	Muy de acuerdo	Muy de acuerdo
182	Entre 18 y 22 años	Femenino	No	Ninguno	No	Chilena	Ninguna	En desacuerdo	Muy en desacuerdo	Muy en desacuerdo	Muy en desacuerdo	Muy en desacuerdo	De acuerdo	Muy de acuerdo	Ni de acuerdo ni en desacuerdo	De acuerdo	De acuerdo	De acuerdo	De acuerdo	Muy de acuerdo	Ni de acuerdo ni en desacuerdo	En desacuerdo	En desacuerdo	En desacuerdo	De acuerdo	De acuerdo	Ni de acuerdo ni en desacuerdo	Ni de acuerdo ni en desacuerdo	Muy de acuerdo	Muy de acuerdo	Muy de acuerdo	Muy de acuerdo
183	Entre 23 y 27 años	Femenino	No	Ninguno	No	Chilena	Ninguna	Muy en desacuerdo	Muy en desacuerdo	Muy en desacuerdo	Muy en desacuerdo	Muy de acuerdo	Muy de acuerdo	Muy de acuerdo	Muy de acuerdo	Muy de acuerdo	Muy de acuerdo	Muy de acuerdo	De acuerdo	Ni de acuerdo ni en desacuerdo	Muy en desacuerdo	Muy en desacuerdo	En desacuerdo	Muy de acuerdo	Totalmente de desacuerdo	Totalmente de desacuerdo	Totalmente de desacuerdo	Totalmente de desacuerdo	Muy de acuerdo	Muy de acuerdo	Muy de acuerdo	Muy de acuerdo
184	Entre 23 y 27 años	Femenino	Sí	1 hijo	No	Chilena	Ninguna	Muy en desacuerdo	Muy en desacuerdo	Muy en desacuerdo	Muy en desacuerdo	Muy en desacuerdo	Muy de acuerdo	Muy de acuerdo	Muy de acuerdo	Muy de acuerdo	Muy de acuerdo	Muy de acuerdo	Muy de acuerdo	En desacuerdo	Muy en desacuerdo	Muy de acuerdo	Muy en desacuerdo	Muy de acuerdo	Ni de acuerdo ni en desacuerdo	Totalmente de desacuerdo	Totalmente de desacuerdo	Ni de acuerdo ni en desacuerdo	Muy de acuerdo	Muy de acuerdo	De acuerdo	Muy de acuerdo
185	Entre 18 y 22 años	Femenino	No	Ninguno	No	Chilena	Ninguna	Ni de acuerdo ni en desacuerdo	En desacuerdo	En desacuerdo	En desacuerdo	De acuerdo	Muy de acuerdo	De acuerdo	De acuerdo	En desacuerdo	Muy de acuerdo	Muy de acuerdo	De acuerdo	Ni de acuerdo ni en desacuerdo	En desacuerdo	De acuerdo	De acuerdo	Muy de acuerdo	Totalmente de desacuerdo	Totalmente de desacuerdo	Totalmente de desacuerdo	Totalmente de desacuerdo	Muy de acuerdo	Muy de acuerdo	Muy de acuerdo	Muy de acuerdo
186	Entre 23 y 27 años	Masculino	No	Ninguno	No	Haitiana	Ninguna	De acuerdo	De acuerdo	De acuerdo	Muy de acuerdo	De acuerdo	Muy de acuerdo	Muy de acuerdo	Muy de acuerdo	De acuerdo	De acuerdo	De acuerdo	Muy de acuerdo	De acuerdo	De acuerdo	De acuerdo	De acuerdo	De acuerdo	En desacuerdo	En desacuerdo	En desacuerdo	En desacuerdo	Muy de acuerdo	Muy de acuerdo	Muy de acuerdo	Muy de acuerdo
187	Entre 18 y 22 años	Femenino	No	Ninguno	No	Chilena	Ninguna	Ni de acuerdo ni en desacuerdo	En desacuerdo	En desacuerdo	En desacuerdo	Ni de acuerdo ni en desacuerdo	De acuerdo	De acuerdo	De acuerdo	Muy de acuerdo	Muy de acuerdo	Muy de acuerdo	Ni de acuerdo ni en desacuerdo	Ni de acuerdo ni en desacuerdo	En desacuerdo	De acuerdo	En desacuerdo	Ni de acuerdo ni en desacuerdo	En desacuerdo	En desacuerdo	En desacuerdo	Ni de acuerdo ni en desacuerdo	Muy de acuerdo	Muy de acuerdo	Muy de acuerdo	Ni de acuerdo ni en desacuerdo
188	Entre 18 y 22 años	Femenino	No	Ninguno	Sí	Chilena	Ninguna	Muy de acuerdo	Muy de acuerdo	Muy de acuerdo	Muy de acuerdo	Muy de acuerdo	Muy de acuerdo	Muy de acuerdo	Muy de acuerdo	Muy de acuerdo	Muy de acuerdo	Muy de acuerdo	Muy de acuerdo	Muy de acuerdo	Muy de acuerdo	Muy de acuerdo	Muy de acuerdo	Muy de acuerdo	Muy de acuerdo	Muy de acuerdo	Muy de acuerdo	Muy de acuerdo	Muy de acuerdo	Muy de acuerdo	Muy de acuerdo	Muy de acuerdo
189	Entre 18 y 22 años	Femenino	No	Ninguno	Sí	Chilena	Ninguna	En desacuerdo	Muy de acuerdo	Muy de acuerdo	Muy de acuerdo	Muy de acuerdo	Muy de acuerdo	Muy de acuerdo	Muy de acuerdo	Muy de acuerdo	Muy de acuerdo	Muy de acuerdo	Muy de acuerdo	En desacuerdo	Muy de acuerdo	Muy de acuerdo	Muy de acuerdo	Muy de acuerdo	De acuerdo	De acuerdo	En desacuerdo	En desacuerdo	Muy de acuerdo	Muy de acuerdo	Muy de acuerdo	Muy de acuerdo
190	Entre 18 y 22 años	Femenino	No	Ninguno	Sí	Chilena	Ninguna	Ni de acuerdo ni en desacuerdo	Muy en desacuerdo	Muy en desacuerdo	Muy en desacuerdo	Muy en desacuerdo	Muy de acuerdo	Muy de acuerdo	Muy de acuerdo	Muy de acuerdo	Muy de acuerdo	Muy de acuerdo	De acuerdo	De acuerdo	Ni de acuerdo ni en desacuerdo	Muy de acuerdo	Muy de acuerdo	Muy de acuerdo	De acuerdo	Ni de acuerdo ni en desacuerdo	Totalmente de desacuerdo	Totalmente de desacuerdo	Muy de acuerdo	Muy de acuerdo	Muy de acuerdo	Muy de acuerdo
191	Entre 18 y 22 años	Femenino	No	Ninguno	Sí	Chilena	Ninguna	Ni de acuerdo ni en desacuerdo	Ni de acuerdo ni en desacuerdo	Ni de acuerdo ni en desacuerdo	Ni de acuerdo ni en desacuerdo	De acuerdo	Muy de acuerdo	Muy de acuerdo	Muy de acuerdo	Muy de acuerdo	Muy de acuerdo	Muy de acuerdo	Ni de acuerdo ni en desacuerdo	De acuerdo	Ni de acuerdo ni en desacuerdo	De acuerdo	De acuerdo	Ni de acuerdo ni en desacuerdo	En desacuerdo	En desacuerdo	En desacuerdo	En desacuerdo	De acuerdo	De acuerdo	De acuerdo	De acuerdo
192	Entre 23 y 27 años	Masculino	No	Ninguno	No	Chilena	Ninguna	De acuerdo	Ni de acuerdo ni en desacuerdo	Muy de acuerdo	De acuerdo	De acuerdo	Muy de acuerdo	De acuerdo	De acuerdo	Muy de acuerdo	Muy de acuerdo	Muy de acuerdo	De acuerdo	Muy de acuerdo	Muy de acuerdo	Muy de acuerdo	Muy de acuerdo	Muy en desacuerdo	Totalmente de desacuerdo	Totalmente de desacuerdo	Totalmente de desacuerdo	Totalmente de desacuerdo	De acuerdo	De acuerdo	Muy de acuerdo	En desacuerdo
193	Entre 18 y 22 años	Femenino	No	Ninguno	No	Chilena	Ninguna	Muy en desacuerdo	Muy en desacuerdo	Muy en desacuerdo	Muy en desacuerdo	Muy en desacuerdo	Muy de acuerdo	Muy de acuerdo	Muy de acuerdo	Muy de acuerdo	Muy de acuerdo	Muy de acuerdo	Muy de acuerdo	Muy en desacuerdo	Muy en desacuerdo	Muy en desacuerdo	Muy en desacuerdo	Muy en desacuerdo	Totalmente de desacuerdo	Totalmente de desacuerdo	Totalmente de desacuerdo	Totalmente de desacuerdo	Muy de acuerdo	Muy de acuerdo	Muy de acuerdo	Muy de acuerdo
194	Entre 18 y 22 años	Masculino	No	Ninguno	Sí	Chilena	Ninguna	Ni de acuerdo ni en desacuerdo	De acuerdo	De acuerdo	De acuerdo	De acuerdo	Muy de acuerdo	Muy de acuerdo	Muy de acuerdo	Muy de acuerdo	Muy de acuerdo	Muy de acuerdo	Muy de acuerdo	De acuerdo	De acuerdo	De acuerdo	De acuerdo	Muy de acuerdo	Totalmente de desacuerdo	Totalmente de desacuerdo	Totalmente de desacuerdo	Totalmente de desacuerdo	Muy de acuerdo	Muy de acuerdo	Muy de acuerdo	Muy de acuerdo
195	Entre 18 y 22 años	Masculino	No	Ninguno	No	Chilena	Ninguna	Muy en desacuerdo	Muy en desacuerdo	Muy en desacuerdo	Muy en desacuerdo	Muy en desacuerdo	Muy de acuerdo	Ni de acuerdo ni en desacuerdo	Ni de acuerdo ni en desacuerdo	Muy de acuerdo	Muy de acuerdo	Muy de acuerdo	De acuerdo	Ni de acuerdo ni en desacuerdo	Muy en desacuerdo	Muy en desacuerdo	Muy de acuerdo	Muy en desacuerdo	Totalmente de desacuerdo	Totalmente de desacuerdo	Totalmente de desacuerdo	Totalmente de desacuerdo	Muy de acuerdo	Muy de acuerdo	Muy de acuerdo	Muy de acuerdo
196	Entre 18 y 22 años	Femenino	No	Ninguno	Sí	Chilena	Ninguna	Ni de acuerdo ni en desacuerdo	Muy en desacuerdo	Muy de acuerdo	Muy en desacuerdo	Muy de acuerdo	Muy de acuerdo	Muy de acuerdo	Muy de acuerdo	Muy de acuerdo	Muy de acuerdo	Muy de acuerdo	Muy de acuerdo	De acuerdo	Muy de acuerdo	Muy de acuerdo	Muy de acuerdo	Muy de acuerdo	En desacuerdo	Totalmente de desacuerdo	Totalmente de desacuerdo	Totalmente de desacuerdo	Muy de acuerdo	Muy de acuerdo	Muy de acuerdo	Muy de acuerdo
197	28 o más años	Femenino	No	Ninguno	No	Chilena	Ninguna	En desacuerdo	En desacuerdo	Muy en desacuerdo	En desacuerdo	Muy en desacuerdo	Muy de acuerdo	Muy de acuerdo	Muy de acuerdo	Muy de acuerdo	Muy de acuerdo	Muy de acuerdo	De acuerdo	De acuerdo	En desacuerdo	Muy de acuerdo	Muy de acuerdo	En desacuerdo	Totalmente de desacuerdo	Totalmente de desacuerdo	Totalmente de desacuerdo	Totalmente de desacuerdo	Muy de acuerdo	De acuerdo	Muy de acuerdo	Muy de acuerdo
198	Entre 18 y 22 años	Femenino	No	Ninguno	Sí	Chilena	Ninguna	En desacuerdo	En desacuerdo	Muy de acuerdo	Muy en desacuerdo	Muy de acuerdo	Muy de acuerdo	Muy de acuerdo	Muy de acuerdo	Muy de acuerdo	Muy de acuerdo	Muy de acuerdo	Muy de acuerdo	Ni de acuerdo ni en desacuerdo	Muy en desacuerdo	De acuerdo	Ni de acuerdo ni en desacuerdo	Ni de acuerdo ni en desacuerdo	De acuerdo	De acuerdo	Totalmente de desacuerdo	Totalmente de desacuerdo	Muy de acuerdo	Muy de acuerdo	Muy de acuerdo	Muy de acuerdo
199	Entre 18 y 22 años	Femenino	No	Ninguno	Sí	Chilena	Ninguna	En desacuerdo	Muy en desacuerdo	Muy en desacuerdo	Muy en desacuerdo	Muy en desacuerdo	De acuerdo	De acuerdo	De acuerdo	De acuerdo	De acuerdo	De acuerdo	Ni de acuerdo ni en desacuerdo	Muy de acuerdo	De acuerdo	Muy de acuerdo	De acuerdo	Muy de acuerdo	Totalmente de desacuerdo	Totalmente de desacuerdo	Totalmente de desacuerdo	Totalmente de desacuerdo	Muy de acuerdo	Muy de acuerdo	De acuerdo	Muy de acuerdo
200	Entre 18 y 22 años	Femenino	No	Ninguno	No	Chilena	Ninguna	En desacuerdo	En desacuerdo	De acuerdo	En desacuerdo	De acuerdo	Muy de acuerdo	Muy de acuerdo	Muy de acuerdo	Muy de acuerdo	Muy de acuerdo	Muy de acuerdo	En desacuerdo	Muy de acuerdo	De acuerdo	Muy de acuerdo	Muy de acuerdo	Ni de acuerdo ni en desacuerdo	Totalmente de desacuerdo	Totalmente de desacuerdo	Totalmente de desacuerdo	Totalmente de desacuerdo	Muy de acuerdo	Muy de acuerdo	Muy de acuerdo	Muy de acuerdo
201	Entre 18 y 22 años	Femenino	No	Ninguno	No	Chilena	Ninguna	Ni de acuerdo ni en desacuerdo	De acuerdo	Ni de acuerdo ni en desacuerdo	Ni de acuerdo ni en desacuerdo	Ni de acuerdo ni en desacuerdo	Muy de acuerdo	Muy de acuerdo	Muy de acuerdo	Muy de acuerdo	Muy de acuerdo	Muy de acuerdo	Muy de acuerdo	Muy de acuerdo	Muy en desacuerdo	Muy de acuerdo	Muy de acuerdo	Muy de acuerdo	Totalmente de desacuerdo	Totalmente de desacuerdo	Totalmente de desacuerdo	Totalmente de desacuerdo	Muy de acuerdo	Muy de acuerdo	Muy de acuerdo	Muy de acuerdo
202	Entre 18 y 22 años	Femenino	Sí	1 hijo	No	Chilena	Ninguna	Muy en desacuerdo	Muy en desacuerdo	Muy en desacuerdo	Muy en desacuerdo	Muy en desacuerdo	De acuerdo	De acuerdo	De acuerdo	De acuerdo	Muy de acuerdo	Muy de acuerdo	De acuerdo	De acuerdo	Muy en desacuerdo	De acuerdo	Muy de acuerdo	Muy en desacuerdo	Totalmente de desacuerdo	Totalmente de desacuerdo	Totalmente de desacuerdo	Totalmente de desacuerdo	Muy de acuerdo	De acuerdo	De acuerdo	Muy de acuerdo
203	Entre 18 y 22 años	Femenino	No	Ninguno	Sí	Chilena	Ninguna	De acuerdo	Muy en desacuerdo	En desacuerdo	En desacuerdo	Ni de acuerdo ni en desacuerdo	Muy de acuerdo	Muy de acuerdo	Muy de acuerdo	Muy de acuerdo	De acuerdo	Muy de acuerdo	De acuerdo	Muy de acuerdo	Muy de acuerdo	Muy de acuerdo	Muy de acuerdo	Muy de acuerdo	En desacuerdo	Totalmente de desacuerdo	Totalmente de desacuerdo	Totalmente de desacuerdo	Muy de acuerdo	Ni de acuerdo ni en desacuerdo	De acuerdo	De acuerdo
204	Entre 18 y 22 años	Femenino	No	Ninguno	No	Chilena	Ninguna	Ni de acuerdo ni en desacuerdo	Muy en desacuerdo	Muy en desacuerdo	Muy en desacuerdo	Muy en desacuerdo	Muy de acuerdo	Muy de acuerdo	Muy de acuerdo	Muy de acuerdo	Muy de acuerdo	Muy de acuerdo	Muy de acuerdo	Muy de acuerdo	Muy en desacuerdo	Muy en desacuerdo	Muy en desacuerdo	Muy de acuerdo	Totalmente de desacuerdo	Totalmente de desacuerdo	Totalmente de desacuerdo	Totalmente de desacuerdo	Muy de acuerdo	Muy de acuerdo	Muy de acuerdo	Muy de acuerdo
205	Entre 18 y 22 años	Femenino	No	Ninguno	No	Chilena	Ninguna	De acuerdo	En desacuerdo	En desacuerdo	En desacuerdo	En desacuerdo	Muy de acuerdo	Muy de acuerdo	Ni de acuerdo ni en desacuerdo	Muy de acuerdo	Muy de acuerdo	Muy de acuerdo	Ni de acuerdo ni en desacuerdo	De acuerdo	Muy en desacuerdo	De acuerdo	Ni de acuerdo ni en desacuerdo	Muy en desacuerdo	Totalmente de desacuerdo	Totalmente de desacuerdo	Totalmente de desacuerdo	Totalmente de desacuerdo	Muy de acuerdo	Muy de acuerdo	Muy de acuerdo	De acuerdo
206	Entre 18 y 22 años	Femenino	No	Ninguno	No	Chilena	Aimara	En desacuerdo	De acuerdo	De acuerdo	De acuerdo	De acuerdo	Muy de acuerdo	Muy de acuerdo	Muy de acuerdo	En desacuerdo	De acuerdo	De acuerdo	De acuerdo	De acuerdo	De acuerdo	De acuerdo	De acuerdo	Muy de acuerdo	De acuerdo	Totalmente de desacuerdo	Totalmente de desacuerdo	En desacuerdo	De acuerdo	De acuerdo	De acuerdo	De acuerdo
207	Entre 18 y 22 años	Masculino	No	Ninguno	No	Chilena	Ninguna	De acuerdo	Muy en desacuerdo	Muy en desacuerdo	Muy en desacuerdo	Muy en desacuerdo	Muy de acuerdo	Muy de acuerdo	De acuerdo	Muy de acuerdo	Muy de acuerdo	Muy de acuerdo	Muy de acuerdo	De acuerdo	Ni de acuerdo ni en desacuerdo	Muy de acuerdo	Muy de acuerdo	Muy en desacuerdo	Totalmente de desacuerdo	Totalmente de desacuerdo	Totalmente de desacuerdo	Muy de acuerdo	Muy de acuerdo	Muy de acuerdo	Muy de acuerdo	Muy de acuerdo
208	Entre 23 y 27 años	Femenino	No	Ninguno	No	Chilena	Ninguna	De acuerdo	De acuerdo	De acuerdo	De acuerdo	De acuerdo	En desacuerdo	En desacuerdo	En desacuerdo	En desacuerdo	En desacuerdo	En desacuerdo	De acuerdo	En desacuerdo	En desacuerdo	En desacuerdo	Ni de acuerdo ni en desacuerdo	En desacuerdo	En desacuerdo	En desacuerdo	En desacuerdo	Ni de acuerdo ni en desacuerdo	En desacuerdo	En desacuerdo	En desacuerdo	En desacuerdo
209	Entre 18 y 22 años	Femenino	No	Ninguno	No	Chilena	Ninguna	Muy de acuerdo	En desacuerdo	Muy de acuerdo	Muy de acuerdo	En desacuerdo	Muy de acuerdo	Muy de acuerdo	Muy de acuerdo	Muy de acuerdo	Muy de acuerdo	Muy de acuerdo	De acuerdo	Ni de acuerdo ni en desacuerdo	Ni de acuerdo ni en desacuerdo	Muy de acuerdo	De acuerdo	Muy de acuerdo	De acuerdo	De acuerdo	Ni de acuerdo ni en desacuerdo	Ni de acuerdo ni en desacuerdo	Muy de acuerdo	Muy de acuerdo	Muy de acuerdo	Muy de acuerdo
210	Entre 18 y 22 años	Femenino	No	Ninguno	No	Chilena	Ninguna	Muy de acuerdo	De acuerdo	De acuerdo	De acuerdo	Ni de acuerdo ni en desacuerdo	Muy de acuerdo	Muy de acuerdo	Muy de acuerdo	Muy de acuerdo	Muy de acuerdo	Muy de acuerdo	De acuerdo	De acuerdo	Ni de acuerdo ni en desacuerdo	De acuerdo	De acuerdo	Muy de acuerdo	Muy de acuerdo	Muy de acuerdo	En desacuerdo	De acuerdo	Muy de acuerdo	Muy de acuerdo	Muy de acuerdo	Muy de acuerdo
211	Entre 18 y 22 años	Femenino	No	Ninguno	Sí	Chilena	Ninguna	Muy de acuerdo	Muy de acuerdo	Muy de acuerdo	Muy en desacuerdo	Muy en desacuerdo	Muy de acuerdo	Muy de acuerdo	Muy de acuerdo	De acuerdo	Muy de acuerdo	Muy de acuerdo	De acuerdo	De acuerdo	De acuerdo	De acuerdo	Ni de acuerdo ni en desacuerdo	De acuerdo	Muy de acuerdo	De acuerdo	En desacuerdo	Ni de acuerdo ni en desacuerdo	Muy de acuerdo	Muy de acuerdo	De acuerdo	De acuerdo
212	Entre 23 y 27 años	Femenino	No	Ninguno	No	Chilena	Ninguna	De acuerdo	Muy en desacuerdo	Muy en desacuerdo	Muy en desacuerdo	Muy de acuerdo	Muy de acuerdo	Muy de acuerdo	Muy de acuerdo	Muy de acuerdo	Muy de acuerdo	Muy de acuerdo	Muy de acuerdo	Muy de acuerdo	De acuerdo	Muy de acuerdo	Muy de acuerdo	De acuerdo	Totalmente de desacuerdo	Totalmente de desacuerdo	Totalmente de desacuerdo	Totalmente de desacuerdo	Muy de acuerdo	Muy de acuerdo	Muy de acuerdo	Muy de acuerdo
213	Entre 23 y 27 años	Femenino	No	Ninguno	No	Chilena	Ninguna	De acuerdo	Muy en desacuerdo	Muy en desacuerdo	Muy en desacuerdo	Muy en desacuerdo	Muy de acuerdo	Muy de acuerdo	Muy de acuerdo	Muy de acuerdo	Muy de acuerdo	Muy de acuerdo	De acuerdo	Muy de acuerdo	Muy en desacuerdo	Muy de acuerdo	Muy de acuerdo	Ni de acuerdo ni en desacuerdo	En desacuerdo	Totalmente de desacuerdo	Totalmente de desacuerdo	Muy de acuerdo	Muy de acuerdo	Muy de acuerdo	Muy de acuerdo	Muy de acuerdo
214	Entre 18 y 22 años	Femenino	No	Ninguno	No	Peruana	Ninguna	En desacuerdo	En desacuerdo	De acuerdo	En desacuerdo	De acuerdo	De acuerdo	De acuerdo	De acuerdo	De acuerdo	De acuerdo	De acuerdo	En desacuerdo	De acuerdo	En desacuerdo	Ni de acuerdo ni en desacuerdo	Ni de acuerdo ni en desacuerdo	Ni de acuerdo ni en desacuerdo	En desacuerdo	En desacuerdo	En desacuerdo	En desacuerdo	De acuerdo	De acuerdo	De acuerdo	De acuerdo
215	Entre 18 y 22 años	Femenino	No	Ninguno	No	Chilena	Ninguna	Muy de acuerdo	Muy de acuerdo	Muy de acuerdo	Muy de acuerdo	Muy de acuerdo	Muy de acuerdo	Muy de acuerdo	Muy de acuerdo	Muy de acuerdo	Muy de acuerdo	Muy de acuerdo	Muy de acuerdo	Muy de acuerdo	Muy de acuerdo	Muy de acuerdo	Muy de acuerdo	Muy de acuerdo	Muy de acuerdo	Muy de acuerdo	Ni de acuerdo ni en desacuerdo	Muy de acuerdo	Muy de acuerdo	Muy de acuerdo	Muy de acuerdo	Ni de acuerdo ni en desacuerdo
216	Entre 18 y 22 años	Femenino	No	Ninguno	Sí	Chilena	Ninguna	Muy en desacuerdo	Muy en desacuerdo	De acuerdo	De acuerdo	Muy de acuerdo	Muy de acuerdo	Muy de acuerdo	Muy de acuerdo	Ni de acuerdo ni en desacuerdo	Muy de acuerdo	Muy de acuerdo	Ni de acuerdo ni en desacuerdo	Ni de acuerdo ni en desacuerdo	Muy en desacuerdo	Muy de acuerdo	Ni de acuerdo ni en desacuerdo	De acuerdo	Muy de acuerdo	De acuerdo	De acuerdo	Ni de acuerdo ni en desacuerdo	Muy de acuerdo	Muy de acuerdo	Muy de acuerdo	Muy de acuerdo
217	Entre 18 y 22 años	Femenino	No	Ninguno	No	Chilena	Ninguna	De acuerdo	En desacuerdo	De acuerdo	En desacuerdo	De acuerdo	Muy de acuerdo	De acuerdo	Muy de acuerdo	Muy de acuerdo	De acuerdo	De acuerdo	De acuerdo	Ni de acuerdo ni en desacuerdo	Ni de acuerdo ni en desacuerdo	Muy de acuerdo	De acuerdo	De acuerdo	En desacuerdo	En desacuerdo	En desacuerdo	Ni de acuerdo ni en desacuerdo	Muy de acuerdo	De acuerdo	De acuerdo	De acuerdo
218	Entre 18 y 22 años	Femenino	No	Ninguno	Sí	Chilena	Ninguna	Muy de acuerdo	De acuerdo	Ni de acuerdo ni en desacuerdo	Ni de acuerdo ni en desacuerdo	Muy de acuerdo	Muy de acuerdo	Muy de acuerdo	Muy de acuerdo	Muy de acuerdo	Muy de acuerdo	Muy de acuerdo	Muy de acuerdo	Muy de acuerdo	Muy en desacuerdo	Muy de acuerdo	Muy de acuerdo	Muy en desacuerdo	Totalmente de desacuerdo	Totalmente de desacuerdo	Totalmente de desacuerdo	Totalmente de desacuerdo	Muy de acuerdo	Muy de acuerdo	Muy de acuerdo	Muy de acuerdo
219	Entre 18 y 22 años	Masculino	No	Ninguno	No	Chilena	Ninguna	En desacuerdo	Muy en desacuerdo	De acuerdo	En desacuerdo	De acuerdo	Muy de acuerdo	Muy de acuerdo	Muy de acuerdo	Muy de acuerdo	Muy de acuerdo	Muy de acuerdo	En desacuerdo	De acuerdo	En desacuerdo	Ni de acuerdo ni en desacuerdo	Ni de acuerdo ni en desacuerdo	Muy de acuerdo	Muy de acuerdo	Muy de acuerdo	En desacuerdo	Ni de acuerdo ni en desacuerdo	Muy de acuerdo	De acuerdo	De acuerdo	Muy de acuerdo
220	28 o más años	Masculino	Sí	1 hijo	No	Chilena	Ninguna	En desacuerdo	En desacuerdo	En desacuerdo	En desacuerdo	De acuerdo	Muy de acuerdo	Muy de acuerdo	Muy de acuerdo	Muy de acuerdo	Muy de acuerdo	Muy de acuerdo	Muy de acuerdo	Muy de acuerdo	De acuerdo	Muy de acuerdo	De acuerdo	Muy de acuerdo	Totalmente de desacuerdo	Totalmente de desacuerdo	Totalmente de desacuerdo	Totalmente de desacuerdo	Muy de acuerdo	De acuerdo	De acuerdo	De acuerdo
221	Entre 18 y 22 años	Masculino	No	Ninguno	Sí	Chilena	Ninguna	Ni de acuerdo ni en desacuerdo	En desacuerdo	Ni de acuerdo ni en desacuerdo	Ni de acuerdo ni en desacuerdo	Ni de acuerdo ni en desacuerdo	Muy de acuerdo	Muy de acuerdo	Muy de acuerdo	Muy de acuerdo	Muy de acuerdo	Muy de acuerdo	Muy de acuerdo	Muy de acuerdo	Muy en desacuerdo	Muy de acuerdo	De acuerdo	Ni de acuerdo ni en desacuerdo	Totalmente de desacuerdo	Totalmente de desacuerdo	Totalmente de desacuerdo	Totalmente de desacuerdo	Muy de acuerdo	Muy de acuerdo	Muy de acuerdo	Muy de acuerdo
222	Entre 18 y 22 años	Femenino	No	Ninguno	No	Chilena	Mapuche	En desacuerdo	En desacuerdo	En desacuerdo	En desacuerdo	En desacuerdo	Muy en desacuerdo	Muy en desacuerdo	Muy en desacuerdo	Muy en desacuerdo	Muy en desacuerdo	Muy en desacuerdo	Muy en desacuerdo	Ni de acuerdo ni en desacuerdo	En desacuerdo	En desacuerdo	En desacuerdo	En desacuerdo	En desacuerdo	En desacuerdo	En desacuerdo	En desacuerdo	Muy en desacuerdo	Muy en desacuerdo	Muy en desacuerdo	Muy en desacuerdo
223	Entre 23 y 27 años	Femenino	No	Ninguno	No	Chilena	Mapuche	Muy en desacuerdo	Muy en desacuerdo	En desacuerdo	Muy en desacuerdo	Muy en desacuerdo	Muy de acuerdo	Muy de acuerdo	Muy de acuerdo	Muy de acuerdo	Muy de acuerdo	Muy de acuerdo	Muy de acuerdo	De acuerdo	Muy en desacuerdo	Muy de acuerdo	Ni de acuerdo ni en desacuerdo	Muy de acuerdo	Totalmente de desacuerdo	Totalmente de desacuerdo	Totalmente de desacuerdo	Totalmente de desacuerdo	Muy de acuerdo	Muy de acuerdo	Muy de acuerdo	De acuerdo
224	Entre 18 y 22 años	Femenino	No	Ninguno	No	Chilena	Ninguna	Ni de acuerdo ni en desacuerdo	Ni de acuerdo ni en desacuerdo	Muy de acuerdo	Muy de acuerdo	Muy de acuerdo	Muy de acuerdo	Muy de acuerdo	Muy de acuerdo	Muy de acuerdo	Muy de acuerdo	Muy de acuerdo	Muy de acuerdo	Ni de acuerdo ni en desacuerdo	Ni de acuerdo ni en desacuerdo	De acuerdo	Ni de acuerdo ni en desacuerdo	Ni de acuerdo ni en desacuerdo	En desacuerdo	En desacuerdo	Totalmente de desacuerdo	De acuerdo	Muy de acuerdo	Muy de acuerdo	Muy de acuerdo	Muy de acuerdo
225	Entre 23 y 27 años	Femenino	No	Ninguno	No	Chilena	Ninguna	Muy en desacuerdo	Muy en desacuerdo	Muy en desacuerdo	Muy en desacuerdo	Muy de acuerdo	Muy de acuerdo	Muy de acuerdo	Muy de acuerdo	Muy de acuerdo	Muy de acuerdo	Muy de acuerdo	Muy de acuerdo	Muy de acuerdo	Muy en desacuerdo	Muy de acuerdo	Muy de acuerdo	Muy en desacuerdo	Totalmente de desacuerdo	Totalmente de desacuerdo	Totalmente de desacuerdo	Totalmente de desacuerdo	Muy de acuerdo	Muy de acuerdo	Muy de acuerdo	Muy de acuerdo
226	Entre 18 y 22 años	Masculino	No	Ninguno	Sí	Chilena	Ninguna	De acuerdo	En desacuerdo	En desacuerdo	En desacuerdo	Muy de acuerdo	Muy de acuerdo	Muy de acuerdo	Muy de acuerdo	Muy de acuerdo	Muy de acuerdo	Muy de acuerdo	De acuerdo	De acuerdo	En desacuerdo	Muy de acuerdo	Muy de acuerdo	Muy de acuerdo	De acuerdo	Ni de acuerdo ni en desacuerdo	En desacuerdo	De acuerdo	Muy de acuerdo	Muy de acuerdo	Muy de acuerdo	De acuerdo
227	Entre 18 y 22 años	Femenino	No	Ninguno	No	Chilena	Ninguna	Ni de acuerdo ni en desacuerdo	En desacuerdo	De acuerdo	En desacuerdo	De acuerdo	Muy de acuerdo	Muy de acuerdo	Ni de acuerdo ni en desacuerdo	Muy de acuerdo	Muy de acuerdo	Muy de acuerdo	Ni de acuerdo ni en desacuerdo	De acuerdo	En desacuerdo	Muy de acuerdo	Muy de acuerdo	Muy de acuerdo	Muy de acuerdo	Muy de acuerdo	Muy de acuerdo	Muy de acuerdo	Muy de acuerdo	Muy de acuerdo	Muy de acuerdo	Muy de acuerdo
228	Entre 18 y 22 años	Femenino	No	Ninguno	No	Chilena	Ninguna	En desacuerdo	En desacuerdo	En desacuerdo	En desacuerdo	En desacuerdo	Muy de acuerdo	Muy de acuerdo	De acuerdo	Muy de acuerdo	De acuerdo	Muy de acuerdo	En desacuerdo	Muy de acuerdo	De acuerdo	En desacuerdo	Muy de acuerdo	Ni de acuerdo ni en desacuerdo	Totalmente de desacuerdo	En desacuerdo	Totalmente de desacuerdo	Totalmente de desacuerdo	Muy de acuerdo	Muy de acuerdo	Muy de acuerdo	Muy de acuerdo
229	Entre 18 y 22 años	Femenino	No	Ninguno	No	Chilena	Ninguna	Muy en desacuerdo	Muy en desacuerdo	Muy en desacuerdo	Muy en desacuerdo	Muy en desacuerdo	Muy en desacuerdo	Muy en desacuerdo	Muy en desacuerdo	Muy en desacuerdo	Muy en desacuerdo	Muy en desacuerdo	Muy en desacuerdo	Muy en desacuerdo	Muy en desacuerdo	Muy en desacuerdo	Muy en desacuerdo	Muy en desacuerdo	En desacuerdo	En desacuerdo	En desacuerdo	En desacuerdo	Muy en desacuerdo	Muy en desacuerdo	Muy en desacuerdo	Muy en desacuerdo
230	Entre 18 y 22 años	Femenino	No	Ninguno	No	Chilena	Ninguna	Muy en desacuerdo	Muy en desacuerdo	De acuerdo	Muy de acuerdo	De acuerdo	Muy de acuerdo	Muy de acuerdo	De acuerdo	Muy de acuerdo	Muy de acuerdo	Muy de acuerdo	De acuerdo	Ni de acuerdo ni en desacuerdo	En desacuerdo	Muy en desacuerdo	De acuerdo	En desacuerdo	Muy de acuerdo	Muy de acuerdo	En desacuerdo	En desacuerdo	Muy de acuerdo	De acuerdo	Ni de acuerdo ni en desacuerdo	Muy de acuerdo
231	Entre 18 y 22 años	Femenino	No	Ninguno	No	Chilena	Ninguna	De acuerdo	Ni de acuerdo ni en desacuerdo	Ni de acuerdo ni en desacuerdo	Ni de acuerdo ni en desacuerdo	Ni de acuerdo ni en desacuerdo	Ni de acuerdo ni en desacuerdo	Ni de acuerdo ni en desacuerdo	Ni de acuerdo ni en desacuerdo	Ni de acuerdo ni en desacuerdo	Ni de acuerdo ni en desacuerdo	Ni de acuerdo ni en desacuerdo	Ni de acuerdo ni en desacuerdo	Ni de acuerdo ni en desacuerdo	Ni de acuerdo ni en desacuerdo	Ni de acuerdo ni en desacuerdo	Ni de acuerdo ni en desacuerdo	Ni de acuerdo ni en desacuerdo	Ni de acuerdo ni en desacuerdo	Ni de acuerdo ni en desacuerdo	Ni de acuerdo ni en desacuerdo	Ni de acuerdo ni en desacuerdo	Ni de acuerdo ni en desacuerdo	Ni de acuerdo ni en desacuerdo	Ni de acuerdo ni en desacuerdo	Ni de acuerdo ni en desacuerdo
232	Entre 18 y 22 años	Femenino	No	Ninguno	No	Chilena	Ninguna	Muy en desacuerdo	Muy en desacuerdo	Muy en desacuerdo	Muy en desacuerdo	Muy de acuerdo	Muy de acuerdo	Muy de acuerdo	De acuerdo	Muy de acuerdo	Muy de acuerdo	Muy de acuerdo	Muy en desacuerdo	Muy de acuerdo	Muy de acuerdo	Muy de acuerdo	Muy de acuerdo	Muy de acuerdo	Totalmente de desacuerdo	Totalmente de desacuerdo	Totalmente de desacuerdo	Totalmente de desacuerdo	Muy de acuerdo	Muy de acuerdo	Muy de acuerdo	Muy de acuerdo
233	Entre 18 y 22 años	Femenino	No	Ninguno	No	Chilena	Ninguna	Ni de acuerdo ni en desacuerdo	Ni de acuerdo ni en desacuerdo	En desacuerdo	De acuerdo	Muy de acuerdo	Muy de acuerdo	De acuerdo	Muy de acuerdo	Muy de acuerdo	Muy de acuerdo	Muy de acuerdo	De acuerdo	Muy de acuerdo	En desacuerdo	En desacuerdo	Muy de acuerdo	En desacuerdo	Muy de acuerdo	Muy de acuerdo	Totalmente de desacuerdo	Muy de acuerdo	Muy de acuerdo	Muy de acuerdo	De acuerdo	De acuerdo
234	Entre 18 y 22 años	Femenino	No	Ninguno	No	Chilena	Ninguna	Muy de acuerdo	Muy en desacuerdo	Muy de acuerdo	Muy en desacuerdo	Muy de acuerdo	Muy de acuerdo	Muy de acuerdo	Muy de acuerdo	Muy de acuerdo	Muy de acuerdo	Muy de acuerdo	Muy de acuerdo	Muy de acuerdo	Muy de acuerdo	Muy de acuerdo	Muy de acuerdo	Muy de acuerdo	Muy de acuerdo	Totalmente de desacuerdo	Totalmente de desacuerdo	Totalmente de desacuerdo	Muy de acuerdo	Muy de acuerdo	Muy de acuerdo	Muy de acuerdo
235	28 o más años	Femenino	Sí	2 hijos	Sí	Chilena	Ninguna	De acuerdo	Muy en desacuerdo	Muy de acuerdo	Muy de acuerdo	Muy de acuerdo	Muy de acuerdo	Muy de acuerdo	Muy de acuerdo	Muy de acuerdo	Muy de acuerdo	Muy de acuerdo	Muy de acuerdo	Muy de acuerdo	Muy de acuerdo	Muy de acuerdo	Muy de acuerdo	Muy de acuerdo	Totalmente de desacuerdo	Totalmente de desacuerdo	Totalmente de desacuerdo	Totalmente de desacuerdo	Muy de acuerdo	Muy de acuerdo	Muy de acuerdo	Muy de acuerdo
236	Entre 18 y 22 años	Femenino	No	Ninguno	No	Chilena	Ninguna	Muy de acuerdo	Muy de acuerdo	Muy de acuerdo	Muy en desacuerdo	Muy de acuerdo	Muy de acuerdo	Muy de acuerdo	Muy de acuerdo	Muy de acuerdo	Muy de acuerdo	Muy de acuerdo	Ni de acuerdo ni en desacuerdo	Muy de acuerdo	Muy de acuerdo	Muy de acuerdo	Muy de acuerdo	En desacuerdo	Totalmente de desacuerdo	Totalmente de desacuerdo	Totalmente de desacuerdo	Totalmente de desacuerdo	Muy de acuerdo	Muy de acuerdo	Muy de acuerdo	De acuerdo
237	Entre 18 y 22 años	Masculino	No	Ninguno	No	Chilena	Ninguna	Muy de acuerdo	De acuerdo	Muy de acuerdo	Muy de acuerdo	Muy de acuerdo	Muy de acuerdo	De acuerdo	Muy de acuerdo	Muy de acuerdo	Muy de acuerdo	Muy de acuerdo	De acuerdo	Ni de acuerdo ni en desacuerdo	Ni de acuerdo ni en desacuerdo	De acuerdo	De acuerdo	De acuerdo	En desacuerdo	En desacuerdo	En desacuerdo	En desacuerdo	Muy de acuerdo	Muy de acuerdo	Muy de acuerdo	De acuerdo
238	Entre 18 y 22 años	Femenino	No	Ninguno	No	Chilena	Ninguna	En desacuerdo	En desacuerdo	Muy de acuerdo	Muy de acuerdo	Muy de acuerdo	Muy de acuerdo	De acuerdo	Ni de acuerdo ni en desacuerdo	Ni de acuerdo ni en desacuerdo	Muy de acuerdo	De acuerdo	Muy de acuerdo	De acuerdo	De acuerdo	De acuerdo	De acuerdo	De acuerdo	De acuerdo	De acuerdo	De acuerdo	De acuerdo	Muy de acuerdo	Muy de acuerdo	Muy de acuerdo	Ni de acuerdo ni en desacuerdo
239	Entre 18 y 22 años	Femenino	No	Ninguno	No	Otra	Ninguna	De acuerdo	Muy en desacuerdo	Muy de acuerdo	Muy de acuerdo	Muy de acuerdo	Muy de acuerdo	Muy de acuerdo	Muy de acuerdo	Muy de acuerdo	Muy de acuerdo	Muy de acuerdo	De acuerdo	Muy en desacuerdo	Muy en desacuerdo	Muy en desacuerdo	Muy en desacuerdo	Muy en desacuerdo	Muy de acuerdo	Muy de acuerdo	Muy de acuerdo	Muy de acuerdo	Muy de acuerdo	Muy de acuerdo	Ni de acuerdo ni en desacuerdo	De acuerdo
240	Entre 18 y 22 años	Femenino	No	Ninguno	No	Chilena	Ninguna	Ni de acuerdo ni en desacuerdo	En desacuerdo	Ni de acuerdo ni en desacuerdo	En desacuerdo	Muy de acuerdo	Muy de acuerdo	Muy de acuerdo	Muy de acuerdo	Muy de acuerdo	Muy de acuerdo	Muy de acuerdo	Ni de acuerdo ni en desacuerdo	Muy de acuerdo	Ni de acuerdo ni en desacuerdo	Muy de acuerdo	Muy de acuerdo	Muy de acuerdo	Ni de acuerdo ni en desacuerdo	Ni de acuerdo ni en desacuerdo	Ni de acuerdo ni en desacuerdo	Ni de acuerdo ni en desacuerdo	Muy de acuerdo	Muy de acuerdo	Muy de acuerdo	Muy de acuerdo
241	Entre 18 y 22 años	Femenino	No	Ninguno	No	Chilena	Ninguna	En desacuerdo	Muy de acuerdo	Muy de acuerdo	De acuerdo	De acuerdo	Muy de acuerdo	Muy de acuerdo	Muy de acuerdo	Muy de acuerdo	Muy de acuerdo	Muy de acuerdo	Ni de acuerdo ni en desacuerdo	Muy de acuerdo	De acuerdo	En desacuerdo	De acuerdo	Muy de acuerdo	En desacuerdo	Totalmente de desacuerdo	Totalmente de desacuerdo	Totalmente de desacuerdo	Muy de acuerdo	Muy de acuerdo	De acuerdo	De acuerdo
242	Entre 18 y 22 años	Femenino	No	Ninguno	Sí	Chilena	Ninguna	De acuerdo	De acuerdo	Ni de acuerdo ni en desacuerdo	Ni de acuerdo ni en desacuerdo	De acuerdo	Muy de acuerdo	Muy de acuerdo	Muy de acuerdo	Muy de acuerdo	Muy de acuerdo	Muy de acuerdo	Muy de acuerdo	De acuerdo	Ni de acuerdo ni en desacuerdo	De acuerdo	De acuerdo	De acuerdo	En desacuerdo	Ni de acuerdo ni en desacuerdo	En desacuerdo	En desacuerdo	Muy de acuerdo	Muy de acuerdo	De acuerdo	Muy de acuerdo
243	Entre 23 y 27 años	Femenino	No	Ninguno	No	Chilena	Ninguna	Muy en desacuerdo	Muy en desacuerdo	Muy en desacuerdo	Muy en desacuerdo	Muy en desacuerdo	Muy de acuerdo	Muy de acuerdo	De acuerdo	Muy de acuerdo	De acuerdo	Muy de acuerdo	Ni de acuerdo ni en desacuerdo	De acuerdo	En desacuerdo	De acuerdo	De acuerdo	Ni de acuerdo ni en desacuerdo	Totalmente de desacuerdo	Totalmente de desacuerdo	Totalmente de desacuerdo	Totalmente de desacuerdo	De acuerdo	Muy de acuerdo	De acuerdo	Ni de acuerdo ni en desacuerdo
244	Entre 18 y 22 años	Masculino	No	Ninguno	No	Chilena	Ninguna	Muy de acuerdo	Muy en desacuerdo	Muy de acuerdo	Muy en desacuerdo	Muy de acuerdo	Muy de acuerdo	Muy de acuerdo	Muy de acuerdo	Muy de acuerdo	Muy de acuerdo	Muy de acuerdo	Muy de acuerdo	Muy de acuerdo	Muy en desacuerdo	Muy de acuerdo	Muy de acuerdo	Muy en desacuerdo	Totalmente de desacuerdo	Totalmente de desacuerdo	Totalmente de desacuerdo	Totalmente de desacuerdo	Muy de acuerdo	Muy de acuerdo	Muy de acuerdo	Muy de acuerdo
245	Entre 18 y 22 años	Femenino	No	Ninguno	No	Chilena	Ninguna	Ni de acuerdo ni en desacuerdo	De acuerdo	De acuerdo	En desacuerdo	De acuerdo	Muy de acuerdo	Muy de acuerdo	De acuerdo	Muy de acuerdo	Muy de acuerdo	Muy de acuerdo	De acuerdo	De acuerdo	En desacuerdo	Muy de acuerdo	Muy de acuerdo	Muy de acuerdo	Muy de acuerdo	Muy de acuerdo	Muy de acuerdo	Muy de acuerdo	Muy de acuerdo	Muy de acuerdo	Muy de acuerdo	Muy de acuerdo
246	Entre 18 y 22 años	Femenino	No	Ninguno	Sí	Chilena	Ninguna	Muy en desacuerdo	Muy en desacuerdo	Muy en desacuerdo	Muy en desacuerdo	Ni de acuerdo ni en desacuerdo	Muy de acuerdo	Muy de acuerdo	De acuerdo	Muy de acuerdo	Muy de acuerdo	Muy de acuerdo	Ni de acuerdo ni en desacuerdo	Muy de acuerdo	Muy en desacuerdo	Muy de acuerdo	Ni de acuerdo ni en desacuerdo	Muy en desacuerdo	Totalmente de desacuerdo	Totalmente de desacuerdo	Totalmente de desacuerdo	Totalmente de desacuerdo	Muy de acuerdo	Muy de acuerdo	Muy de acuerdo	Muy de acuerdo
247	Entre 18 y 22 años	Femenino	No	Ninguno	No	Chilena	Ninguna	Muy en desacuerdo	Muy en desacuerdo	Muy en desacuerdo	Muy en desacuerdo	Muy en desacuerdo	Muy de acuerdo	Muy de acuerdo	De acuerdo	Muy de acuerdo	Muy de acuerdo	Muy de acuerdo	Ni de acuerdo ni en desacuerdo	Muy de acuerdo	Ni de acuerdo ni en desacuerdo	De acuerdo	Ni de acuerdo ni en desacuerdo	Muy de acuerdo	Muy de acuerdo	De acuerdo	En desacuerdo	En desacuerdo	De acuerdo	Muy de acuerdo	De acuerdo	Ni de acuerdo ni en desacuerdo
248	Entre 18 y 22 años	Masculino	No	Ninguno	No	Chilena	Ninguna	Muy de acuerdo	Muy de acuerdo	De acuerdo	Muy en desacuerdo	Muy de acuerdo	Muy de acuerdo	Muy de acuerdo	Ni de acuerdo ni en desacuerdo	Muy de acuerdo	Muy de acuerdo	Muy de acuerdo	Ni de acuerdo ni en desacuerdo	Muy de acuerdo	De acuerdo	Muy de acuerdo	Muy de acuerdo	Muy de acuerdo	Totalmente de desacuerdo	Totalmente de desacuerdo	Totalmente de desacuerdo	En desacuerdo	Muy de acuerdo	Muy de acuerdo	Muy de acuerdo	Muy de acuerdo
249	Entre 18 y 22 años	Femenino	No	Ninguno	No	Chilena	Ninguna	De acuerdo	Muy de acuerdo	Muy de acuerdo	De acuerdo	De acuerdo	Muy de acuerdo	Muy de acuerdo	De acuerdo	Muy de acuerdo	Ni de acuerdo ni en desacuerdo	Muy de acuerdo	Ni de acuerdo ni en desacuerdo	Ni de acuerdo ni en desacuerdo	En desacuerdo	De acuerdo	Ni de acuerdo ni en desacuerdo	Ni de acuerdo ni en desacuerdo	Totalmente de desacuerdo	Totalmente de desacuerdo	Totalmente de desacuerdo	Totalmente de desacuerdo	Muy de acuerdo	De acuerdo	De acuerdo	De acuerdo
250	Entre 18 y 22 años	Femenino	No	Ninguno	No	Chilena	Ninguna	Muy en desacuerdo	Muy en desacuerdo	De acuerdo	Muy en desacuerdo	De acuerdo	Muy de acuerdo	Muy de acuerdo	Muy de acuerdo	Muy de acuerdo	Muy de acuerdo	Muy de acuerdo	Muy de acuerdo	Ni de acuerdo ni en desacuerdo	Muy de acuerdo	Muy de acuerdo	Muy de acuerdo	Muy de acuerdo	Totalmente de desacuerdo	Totalmente de desacuerdo	Totalmente de desacuerdo	Totalmente de desacuerdo	En desacuerdo	En desacuerdo	En desacuerdo	En desacuerdo
251	Entre 18 y 22 años	Femenino	No	Ninguno	Sí	Chilena	Ninguna	Muy de acuerdo	En desacuerdo	De acuerdo	En desacuerdo	De acuerdo	Muy de acuerdo	Muy de acuerdo	Muy de acuerdo	Muy de acuerdo	Muy de acuerdo	Muy de acuerdo	Muy de acuerdo	Muy de acuerdo	Ni de acuerdo ni en desacuerdo	Muy de acuerdo	Muy de acuerdo	En desacuerdo	Totalmente de desacuerdo	Totalmente de desacuerdo	Totalmente de desacuerdo	Totalmente de desacuerdo	Muy de acuerdo	Muy de acuerdo	Muy de acuerdo	Muy de acuerdo
252	Entre 18 y 22 años	Femenino	No	Ninguno	No	Chilena	Ninguna	De acuerdo	Muy en desacuerdo	Muy en desacuerdo	Muy en desacuerdo	Muy en desacuerdo	Muy de acuerdo	Ni de acuerdo ni en desacuerdo	Muy de acuerdo	Muy de acuerdo	Muy de acuerdo	Muy de acuerdo	En desacuerdo	Muy de acuerdo	Muy en desacuerdo	De acuerdo	De acuerdo	De acuerdo	Muy de acuerdo	Muy de acuerdo	Totalmente de desacuerdo	Ni de acuerdo ni en desacuerdo	Muy de acuerdo	Muy de acuerdo	Muy de acuerdo	Muy de acuerdo
253	Entre 18 y 22 años	Femenino	No	Ninguno	Sí	Chilena	Ninguna	Muy de acuerdo	De acuerdo	De acuerdo	De acuerdo	De acuerdo	Muy de acuerdo	Muy de acuerdo	Muy de acuerdo	Muy de acuerdo	Muy de acuerdo	Muy de acuerdo	Muy de acuerdo	Muy de acuerdo	Muy de acuerdo	Muy de acuerdo	Muy de acuerdo	Muy de acuerdo	Totalmente de desacuerdo	Totalmente de desacuerdo	Totalmente de desacuerdo	Totalmente de desacuerdo	De acuerdo	De acuerdo	De acuerdo	De acuerdo
254	Entre 18 y 22 años	Femenino	No	Ninguno	No	Chilena	Ninguna	De acuerdo	De acuerdo	De acuerdo	De acuerdo	De acuerdo	Muy de acuerdo	Muy de acuerdo	Muy de acuerdo	Muy de acuerdo	Muy de acuerdo	Muy de acuerdo	De acuerdo	Ni de acuerdo ni en desacuerdo	De acuerdo	Muy de acuerdo	Muy de acuerdo	Muy de acuerdo	Muy de acuerdo	Muy de acuerdo	Muy de acuerdo	Muy de acuerdo	Muy de acuerdo	Muy de acuerdo	Muy de acuerdo	De acuerdo
255	Entre 18 y 22 años	Femenino	No	Ninguno	Sí	Chilena	Ninguna	Muy en desacuerdo	Muy en desacuerdo	Muy en desacuerdo	Muy en desacuerdo	Muy en desacuerdo	En desacuerdo	En desacuerdo	En desacuerdo	En desacuerdo	En desacuerdo	En desacuerdo	Muy en desacuerdo	Muy en desacuerdo	Muy en desacuerdo	En desacuerdo	En desacuerdo	En desacuerdo	En desacuerdo	En desacuerdo	Totalmente de desacuerdo	En desacuerdo	En desacuerdo	En desacuerdo	En desacuerdo	En desacuerdo
256	Entre 18 y 22 años	Femenino	No	Ninguno	No	Chilena	Ninguna	Muy en desacuerdo	Muy en desacuerdo	Muy en desacuerdo	Muy en desacuerdo	De acuerdo	Muy de acuerdo	Muy de acuerdo	Muy de acuerdo	Muy de acuerdo	Muy de acuerdo	Muy de acuerdo	Ni de acuerdo ni en desacuerdo	De acuerdo	Muy en desacuerdo	Muy de acuerdo	Ni de acuerdo ni en desacuerdo	De acuerdo	Muy de acuerdo	Muy de acuerdo	Totalmente de desacuerdo	De acuerdo	Muy de acuerdo	Muy de acuerdo	De acuerdo	Muy de acuerdo
257	Entre 18 y 22 años	Femenino	No	Ninguno	No	Chilena	Ninguna	En desacuerdo	Muy en desacuerdo	Muy en desacuerdo	Muy en desacuerdo	Muy en desacuerdo	Muy de acuerdo	Muy de acuerdo	De acuerdo	Muy de acuerdo	Muy de acuerdo	Muy de acuerdo	De acuerdo	Muy en desacuerdo	En desacuerdo	Muy en desacuerdo	Muy en desacuerdo	Muy en desacuerdo	Totalmente de desacuerdo	Totalmente de desacuerdo	Totalmente de desacuerdo	Totalmente de desacuerdo	Muy de acuerdo	Muy de acuerdo	De acuerdo	Muy de acuerdo
258	Entre 23 y 27 años	Masculino	No	Ninguno	No	Chilena	Ninguna	Muy en desacuerdo	Muy en desacuerdo	Muy en desacuerdo	Muy en desacuerdo	Muy en desacuerdo	De acuerdo	Ni de acuerdo ni en desacuerdo	De acuerdo	De acuerdo	De acuerdo	De acuerdo	Muy en desacuerdo	De acuerdo	Muy en desacuerdo	De acuerdo	De acuerdo	De acuerdo	Totalmente de desacuerdo	Totalmente de desacuerdo	Totalmente de desacuerdo	Totalmente de desacuerdo	Muy de acuerdo	Muy de acuerdo	De acuerdo	De acuerdo
259	Entre 18 y 22 años	Femenino	No	Ninguno	No	Chilena	Mapuche	Muy en desacuerdo	Muy en desacuerdo	Muy en desacuerdo	Muy en desacuerdo	Muy de acuerdo	Muy de acuerdo	Muy de acuerdo	Muy de acuerdo	De acuerdo	De acuerdo	De acuerdo	En desacuerdo	Muy de acuerdo	Ni de acuerdo ni en desacuerdo	Muy de acuerdo	Muy de acuerdo	Muy de acuerdo	Muy de acuerdo	Ni de acuerdo ni en desacuerdo	Ni de acuerdo ni en desacuerdo	Muy de acuerdo	Muy de acuerdo	Muy de acuerdo	Muy de acuerdo	Muy de acuerdo
260	Entre 18 y 22 años	Femenino	No	Ninguno	No	Chilena	Ninguna	Muy en desacuerdo	Muy en desacuerdo	Muy en desacuerdo	Muy de acuerdo	Muy de acuerdo	Muy de acuerdo	Muy de acuerdo	En desacuerdo	Muy de acuerdo	Muy de acuerdo	Muy de acuerdo	Muy de acuerdo	Ni de acuerdo ni en desacuerdo	Ni de acuerdo ni en desacuerdo	Ni de acuerdo ni en desacuerdo	Ni de acuerdo ni en desacuerdo	Ni de acuerdo ni en desacuerdo	Totalmente de desacuerdo	Totalmente de desacuerdo	Totalmente de desacuerdo	Totalmente de desacuerdo	Muy de acuerdo	Muy de acuerdo	De acuerdo	Muy de acuerdo
261	Entre 18 y 22 años	Femenino	Sí	1 hijo	Sí	Chilena	Ninguna	De acuerdo	De acuerdo	De acuerdo	De acuerdo	De acuerdo	Muy de acuerdo	Muy de acuerdo	Muy de acuerdo	Muy de acuerdo	Muy de acuerdo	Muy de acuerdo	En desacuerdo	De acuerdo	Ni de acuerdo ni en desacuerdo	Muy de acuerdo	De acuerdo	De acuerdo	De acuerdo	De acuerdo	De acuerdo	Ni de acuerdo ni en desacuerdo	Muy de acuerdo	Muy de acuerdo	Muy de acuerdo	De acuerdo
262	Entre 18 y 22 años	Femenino	Sí	1 hijo	No	Chilena	Ninguna	Muy en desacuerdo	En desacuerdo	Muy en desacuerdo	Muy en desacuerdo	Muy en desacuerdo	Muy de acuerdo	Muy de acuerdo	Muy de acuerdo	Muy de acuerdo	Muy de acuerdo	Muy de acuerdo	Muy de acuerdo	De acuerdo	De acuerdo	De acuerdo	De acuerdo	De acuerdo	Muy de acuerdo	Muy de acuerdo	Muy de acuerdo	Muy de acuerdo	De acuerdo	De acuerdo	Ni de acuerdo ni en desacuerdo	De acuerdo
263	Entre 18 y 22 años	Femenino	No	Ninguno	No	Chilena	Ninguna	Ni de acuerdo ni en desacuerdo	Muy en desacuerdo	De acuerdo	De acuerdo	Muy en desacuerdo	Muy de acuerdo	Muy de acuerdo	De acuerdo	Muy de acuerdo	Muy de acuerdo	Muy de acuerdo	De acuerdo	De acuerdo	Muy en desacuerdo	En desacuerdo	Ni de acuerdo ni en desacuerdo	De acuerdo	Totalmente de desacuerdo	Totalmente de desacuerdo	Totalmente de desacuerdo	Totalmente de desacuerdo	De acuerdo	Ni de acuerdo ni en desacuerdo	Ni de acuerdo ni en desacuerdo	En desacuerdo
264	Entre 18 y 22 años	Femenino	No	Ninguno	No	Chilena	Ninguna	De acuerdo	Muy de acuerdo	Muy de acuerdo	Muy de acuerdo	Muy de acuerdo	Muy en desacuerdo	En desacuerdo	Ni de acuerdo ni en desacuerdo	En desacuerdo	En desacuerdo	En desacuerdo	Ni de acuerdo ni en desacuerdo	Muy en desacuerdo	En desacuerdo	En desacuerdo	En desacuerdo	De acuerdo	Totalmente de desacuerdo	Totalmente de desacuerdo	Totalmente de desacuerdo	Totalmente de desacuerdo	Muy en desacuerdo	Muy en desacuerdo	Muy en desacuerdo	Muy en desacuerdo
265	Entre 23 y 27 años	Femenino	Sí	1 hijo	No	Chilena	Ninguna	En desacuerdo	Ni de acuerdo ni en desacuerdo	Ni de acuerdo ni en desacuerdo	Ni de acuerdo ni en desacuerdo	Ni de acuerdo ni en desacuerdo	Muy de acuerdo	Muy de acuerdo	Muy de acuerdo	Muy de acuerdo	Muy de acuerdo	Muy de acuerdo	De acuerdo	De acuerdo	Muy en desacuerdo	Muy de acuerdo	Muy de acuerdo	Muy de acuerdo	Muy de acuerdo	Ni de acuerdo ni en desacuerdo	Muy de acuerdo	De acuerdo	De acuerdo	De acuerdo	De acuerdo	De acuerdo
266	Entre 18 y 22 años	Femenino	No	Ninguno	No	Chilena	Ninguna	De acuerdo	Muy en desacuerdo	Muy en desacuerdo	Muy en desacuerdo	De acuerdo	Muy de acuerdo	Muy de acuerdo	De acuerdo	Muy de acuerdo	Muy de acuerdo	De acuerdo	Ni de acuerdo ni en desacuerdo	Ni de acuerdo ni en desacuerdo	Muy de acuerdo	Muy de acuerdo	Muy de acuerdo	En desacuerdo	Totalmente de desacuerdo	Totalmente de desacuerdo	Totalmente de desacuerdo	Totalmente de desacuerdo	Muy de acuerdo	Muy de acuerdo	Muy de acuerdo	Muy de acuerdo
267	Entre 18 y 22 años	Masculino	No	Ninguno	No	Chilena	Ninguna	Ni de acuerdo ni en desacuerdo	Muy en desacuerdo	De acuerdo	Ni de acuerdo ni en desacuerdo	Ni de acuerdo ni en desacuerdo	Muy de acuerdo	De acuerdo	Ni de acuerdo ni en desacuerdo	Ni de acuerdo ni en desacuerdo	De acuerdo	De acuerdo	En desacuerdo	Ni de acuerdo ni en desacuerdo	En desacuerdo	De acuerdo	Ni de acuerdo ni en desacuerdo	En desacuerdo	Muy de acuerdo	De acuerdo	En desacuerdo	En desacuerdo	Muy de acuerdo	Muy de acuerdo	Muy de acuerdo	Muy de acuerdo
268	Entre 18 y 22 años	Masculino	No	Ninguno	No	Chilena	Ninguna	Muy en desacuerdo	Muy en desacuerdo	De acuerdo	De acuerdo	De acuerdo	Muy de acuerdo	Muy de acuerdo	Muy de acuerdo	Muy de acuerdo	Muy de acuerdo	Muy de acuerdo	Ni de acuerdo ni en desacuerdo	Ni de acuerdo ni en desacuerdo	Muy en desacuerdo	Muy de acuerdo	Muy de acuerdo	Muy de acuerdo	Muy de acuerdo	Muy de acuerdo	Ni de acuerdo ni en desacuerdo	Ni de acuerdo ni en desacuerdo	Muy de acuerdo	Muy de acuerdo	Ni de acuerdo ni en desacuerdo	Muy de acuerdo
269	Entre 23 y 27 años	Femenino	No	Ninguno	No	Chilena	Ninguna	Ni de acuerdo ni en desacuerdo	Muy en desacuerdo	Muy de acuerdo	Muy en desacuerdo	Muy de acuerdo	Muy de acuerdo	Muy de acuerdo	De acuerdo	Muy de acuerdo	De acuerdo	Muy de acuerdo	Ni de acuerdo ni en desacuerdo	De acuerdo	Ni de acuerdo ni en desacuerdo	De acuerdo	De acuerdo	Ni de acuerdo ni en desacuerdo	En desacuerdo	Totalmente de desacuerdo	Totalmente de desacuerdo	Totalmente de desacuerdo	Muy de acuerdo	Muy de acuerdo	Muy de acuerdo	Muy de acuerdo
270	Entre 18 y 22 años	Femenino	No	Ninguno	No	Chilena	Aimara	Muy en desacuerdo	Muy en desacuerdo	Muy en desacuerdo	Muy en desacuerdo	Muy de acuerdo	Muy de acuerdo	Ni de acuerdo ni en desacuerdo	De acuerdo	Muy de acuerdo	Muy de acuerdo	Muy de acuerdo	Ni de acuerdo ni en desacuerdo	En desacuerdo	Muy en desacuerdo	Muy en desacuerdo	En desacuerdo	Muy en desacuerdo	Totalmente de desacuerdo	Totalmente de desacuerdo	Totalmente de desacuerdo	Totalmente de desacuerdo	De acuerdo	De acuerdo	De acuerdo	Muy de acuerdo
271	Entre 18 y 22 años	Femenino	No	Ninguno	No	Chilena	Ninguna	Muy en desacuerdo	Muy en desacuerdo	De acuerdo	Muy en desacuerdo	Muy de acuerdo	Muy de acuerdo	Muy de acuerdo	Muy de acuerdo	Muy de acuerdo	Muy de acuerdo	Muy de acuerdo	Muy de acuerdo	Muy de acuerdo	Muy en desacuerdo	Muy de acuerdo	Muy de acuerdo	Muy en desacuerdo	Totalmente de desacuerdo	Totalmente de desacuerdo	Totalmente de desacuerdo	Totalmente de desacuerdo	Muy de acuerdo	Muy de acuerdo	Muy de acuerdo	Muy de acuerdo
272	Entre 23 y 27 años	Femenino	No	Ninguno	No	Chilena	Ninguna	Muy en desacuerdo	Muy de acuerdo	Muy en desacuerdo	Muy en desacuerdo	Muy de acuerdo	Muy de acuerdo	Muy de acuerdo	De acuerdo	Muy de acuerdo	Muy de acuerdo	Muy de acuerdo	Ni de acuerdo ni en desacuerdo	De acuerdo	Muy de acuerdo	Muy de acuerdo	Muy de acuerdo	Muy de acuerdo	Totalmente de desacuerdo	Totalmente de desacuerdo	Totalmente de desacuerdo	Totalmente de desacuerdo	De acuerdo	Ni de acuerdo ni en desacuerdo	De acuerdo	De acuerdo
273	Entre 18 y 22 años	Femenino	No	Ninguno	No	Chilena	Ninguna	Muy en desacuerdo	Muy de acuerdo	Ni de acuerdo ni en desacuerdo	En desacuerdo	Muy en desacuerdo	Muy en desacuerdo	Muy en desacuerdo	Muy en desacuerdo	Muy en desacuerdo	Muy en desacuerdo	Muy en desacuerdo	Muy en desacuerdo	Ni de acuerdo ni en desacuerdo	Ni de acuerdo ni en desacuerdo	Muy en desacuerdo	Muy en desacuerdo	Muy de acuerdo	Totalmente de desacuerdo	Totalmente de desacuerdo	Totalmente de desacuerdo	Totalmente de desacuerdo	Muy en desacuerdo	Muy en desacuerdo	Muy en desacuerdo	Muy en desacuerdo
274	Entre 23 y 27 años	Femenino	No	Ninguno	No	Chilena	Ninguna	De acuerdo	En desacuerdo	En desacuerdo	En desacuerdo	En desacuerdo	Muy de acuerdo	Muy de acuerdo	Muy de acuerdo	Muy de acuerdo	Muy de acuerdo	Muy de acuerdo	Ni de acuerdo ni en desacuerdo	En desacuerdo	En desacuerdo	En desacuerdo	En desacuerdo	En desacuerdo	En desacuerdo	En desacuerdo	En desacuerdo	En desacuerdo	Muy de acuerdo	Muy de acuerdo	Muy de acuerdo	Muy de acuerdo
275	Entre 23 y 27 años	Femenino	No	Ninguno	No	Chilena	Ninguna	Muy de acuerdo	En desacuerdo	En desacuerdo	En desacuerdo	De acuerdo	Muy de acuerdo	Muy de acuerdo	Muy de acuerdo	Muy de acuerdo	Muy de acuerdo	Muy de acuerdo	Ni de acuerdo ni en desacuerdo	De acuerdo	Ni de acuerdo ni en desacuerdo	De acuerdo	De acuerdo	Ni de acuerdo ni en desacuerdo	En desacuerdo	En desacuerdo	En desacuerdo	En desacuerdo	Muy de acuerdo	Muy de acuerdo	Muy de acuerdo	Muy de acuerdo
276	Entre 23 y 27 años	Masculino	No	Ninguno	No	Chilena	Ninguna	Muy de acuerdo	Muy de acuerdo	Muy en desacuerdo	Muy de acuerdo	Muy de acuerdo	Muy de acuerdo	Muy de acuerdo	Muy de acuerdo	Muy de acuerdo	Muy de acuerdo	Muy de acuerdo	Muy de acuerdo	Muy de acuerdo	Muy en desacuerdo	Muy de acuerdo	Muy de acuerdo	Muy de acuerdo	Ni de acuerdo ni en desacuerdo	Ni de acuerdo ni en desacuerdo	Ni de acuerdo ni en desacuerdo	Ni de acuerdo ni en desacuerdo	Ni de acuerdo ni en desacuerdo	Muy de acuerdo	De acuerdo	Muy de acuerdo
277	Entre 18 y 22 años	Femenino	No	Ninguno	No	Chilena	Ninguna	En desacuerdo	En desacuerdo	En desacuerdo	De acuerdo	De acuerdo	Muy de acuerdo	Muy de acuerdo	Muy de acuerdo	Muy de acuerdo	Muy de acuerdo	Muy de acuerdo	Muy de acuerdo	Ni de acuerdo ni en desacuerdo	En desacuerdo	En desacuerdo	De acuerdo	De acuerdo	De acuerdo	Ni de acuerdo ni en desacuerdo	De acuerdo	Ni de acuerdo ni en desacuerdo	Muy de acuerdo	Muy de acuerdo	Muy de acuerdo	Muy de acuerdo
278	Entre 18 y 22 años	Masculino	No	Ninguno	No	Chilena	Mapuche	Ni de acuerdo ni en desacuerdo	En desacuerdo	Muy en desacuerdo	Muy en desacuerdo	Ni de acuerdo ni en desacuerdo	Muy de acuerdo	Muy de acuerdo	Muy de acuerdo	Muy de acuerdo	Muy de acuerdo	Muy de acuerdo	Ni de acuerdo ni en desacuerdo	Ni de acuerdo ni en desacuerdo	Muy en desacuerdo	De acuerdo	Muy en desacuerdo	Muy en desacuerdo	Totalmente de desacuerdo	Totalmente de desacuerdo	Totalmente de desacuerdo	Totalmente de desacuerdo	Muy de acuerdo	Muy de acuerdo	Muy de acuerdo	Muy de acuerdo
279	Entre 18 y 22 años	Masculino	No	Ninguno	No	Chilena	Ninguna	Muy de acuerdo	De acuerdo	Muy en desacuerdo	Muy en desacuerdo	Muy en desacuerdo	Muy de acuerdo	Muy de acuerdo	Muy de acuerdo	Muy de acuerdo	Muy de acuerdo	Muy de acuerdo	Muy de acuerdo	De acuerdo	Muy en desacuerdo	Muy en desacuerdo	De acuerdo	Muy en desacuerdo	Totalmente de desacuerdo	Totalmente de desacuerdo	Totalmente de desacuerdo	Totalmente de desacuerdo	Muy de acuerdo	De acuerdo	Muy de acuerdo	Muy de acuerdo
280	Entre 18 y 22 años	Femenino	No	Ninguno	No	Chilena	Ninguna	En desacuerdo	En desacuerdo	En desacuerdo	En desacuerdo	En desacuerdo	Muy de acuerdo	Muy de acuerdo	Muy de acuerdo	Muy de acuerdo	Muy de acuerdo	Muy de acuerdo	Muy de acuerdo	De acuerdo	Ni de acuerdo ni en desacuerdo	Ni de acuerdo ni en desacuerdo	Ni de acuerdo ni en desacuerdo	Ni de acuerdo ni en desacuerdo	En desacuerdo	En desacuerdo	En desacuerdo	En desacuerdo	Muy de acuerdo	Muy de acuerdo	Muy de acuerdo	De acuerdo
281	Entre 18 y 22 años	Femenino	No	Ninguno	No	Chilena	Ninguna	Muy en desacuerdo	Muy en desacuerdo	Muy en desacuerdo	Muy en desacuerdo	Muy en desacuerdo	Muy de acuerdo	Muy de acuerdo	Muy de acuerdo	Muy de acuerdo	Muy de acuerdo	Muy de acuerdo	Ni de acuerdo ni en desacuerdo	Muy de acuerdo	Muy en desacuerdo	Muy de acuerdo	Muy de acuerdo	Muy de acuerdo	Totalmente de desacuerdo	Totalmente de desacuerdo	Totalmente de desacuerdo	Totalmente de desacuerdo	Muy de acuerdo	Muy de acuerdo	Muy de acuerdo	De acuerdo
282	Entre 18 y 22 años	Femenino	No	Ninguno	No	Chilena	Ninguna	De acuerdo	Muy en desacuerdo	Muy en desacuerdo	De acuerdo	De acuerdo	Muy de acuerdo	Muy de acuerdo	Muy de acuerdo	Muy de acuerdo	Muy de acuerdo	Muy de acuerdo	Muy de acuerdo	De acuerdo	Ni de acuerdo ni en desacuerdo	Muy de acuerdo	De acuerdo	Muy de acuerdo	Totalmente de desacuerdo	Totalmente de desacuerdo	Totalmente de desacuerdo	Totalmente de desacuerdo	Muy de acuerdo	De acuerdo	De acuerdo	Muy de acuerdo
283	Entre 18 y 22 años	Femenino	No	Ninguno	No	Chilena	Ninguna	Ni de acuerdo ni en desacuerdo	Ni de acuerdo ni en desacuerdo	Ni de acuerdo ni en desacuerdo	Ni de acuerdo ni en desacuerdo	De acuerdo	Muy de acuerdo	Muy de acuerdo	Muy de acuerdo	Muy de acuerdo	Muy de acuerdo	Muy de acuerdo	Muy de acuerdo	De acuerdo	Ni de acuerdo ni en desacuerdo	Ni de acuerdo ni en desacuerdo	Ni de acuerdo ni en desacuerdo	Ni de acuerdo ni en desacuerdo	Ni de acuerdo ni en desacuerdo	Ni de acuerdo ni en desacuerdo	Ni de acuerdo ni en desacuerdo	Ni de acuerdo ni en desacuerdo	Muy de acuerdo	Muy de acuerdo	Muy de acuerdo	Muy de acuerdo
284	Entre 18 y 22 años	Femenino	No	Ninguno	No	Chilena	Ninguna	Muy de acuerdo	Muy de acuerdo	En desacuerdo	En desacuerdo	En desacuerdo	Muy de acuerdo	Muy de acuerdo	Muy de acuerdo	Muy de acuerdo	Muy de acuerdo	Muy de acuerdo	De acuerdo	De acuerdo	En desacuerdo	Muy de acuerdo	Muy de acuerdo	Muy de acuerdo	Totalmente de desacuerdo	Totalmente de desacuerdo	Totalmente de desacuerdo	Totalmente de desacuerdo	Muy de acuerdo	Muy de acuerdo	Muy de acuerdo	De acuerdo
285	Entre 18 y 22 años	Otro	No	Ninguno	No	Chilena	Ninguna	Ni de acuerdo ni en desacuerdo	Muy de acuerdo	Ni de acuerdo ni en desacuerdo	Ni de acuerdo ni en desacuerdo	Ni de acuerdo ni en desacuerdo	Muy de acuerdo	Muy de acuerdo	De acuerdo	Muy de acuerdo	Muy de acuerdo	Muy de acuerdo	Muy de acuerdo	Muy de acuerdo	Muy de acuerdo	Muy de acuerdo	De acuerdo	Muy de acuerdo	Totalmente de desacuerdo	Totalmente de desacuerdo	Totalmente de desacuerdo	Totalmente de desacuerdo	De acuerdo	Muy de acuerdo	De acuerdo	Ni de acuerdo ni en desacuerdo
286	Entre 18 y 22 años	Femenino	No	Ninguno	No	Chilena	Ninguna	De acuerdo	Muy en desacuerdo	De acuerdo	De acuerdo	De acuerdo	Muy de acuerdo	Muy de acuerdo	De acuerdo	Muy de acuerdo	Muy de acuerdo	De acuerdo	Ni de acuerdo ni en desacuerdo	De acuerdo	En desacuerdo	Ni de acuerdo ni en desacuerdo	De acuerdo	De acuerdo	Muy de acuerdo	Muy de acuerdo	Muy de acuerdo	De acuerdo	Muy de acuerdo	Muy de acuerdo	Muy de acuerdo	De acuerdo
287	Entre 18 y 22 años	Femenino	No	Ninguno	No	Chilena	Ninguna	Muy en desacuerdo	Muy de acuerdo	Ni de acuerdo ni en desacuerdo	En desacuerdo	Muy en desacuerdo	Muy en desacuerdo	Muy en desacuerdo	Muy en desacuerdo	Muy en desacuerdo	Muy en desacuerdo	Muy en desacuerdo	Muy en desacuerdo	Ni de acuerdo ni en desacuerdo	Ni de acuerdo ni en desacuerdo	Muy en desacuerdo	Muy en desacuerdo	Muy de acuerdo	Totalmente de desacuerdo	Totalmente de desacuerdo	Totalmente de desacuerdo	Totalmente de desacuerdo	Muy en desacuerdo	Muy en desacuerdo	Muy en desacuerdo	Muy en desacuerdo
288	Entre 23 y 27 años	Femenino	No	Ninguno	No	Chilena	Ninguna	Muy en desacuerdo	Muy en desacuerdo	Muy en desacuerdo	Muy en desacuerdo	Muy en desacuerdo	Muy de acuerdo	Muy de acuerdo	Muy de acuerdo	Muy de acuerdo	Muy de acuerdo	Muy de acuerdo	Muy de acuerdo	De acuerdo	Muy en desacuerdo	Muy de acuerdo	Muy de acuerdo	Muy de acuerdo	Totalmente de desacuerdo	Totalmente de desacuerdo	Totalmente de desacuerdo	Totalmente de desacuerdo	Muy de acuerdo	Muy de acuerdo	Muy de acuerdo	Muy de acuerdo
289	Entre 23 y 27 años	Femenino	No	Ninguno	No	Chilena	Ninguna	Muy en desacuerdo	En desacuerdo	En desacuerdo	En desacuerdo	Muy en desacuerdo	Muy en desacuerdo	Muy en desacuerdo	Muy en desacuerdo	Muy en desacuerdo	Muy en desacuerdo	Muy en desacuerdo	Muy en desacuerdo	En desacuerdo	En desacuerdo	Muy en desacuerdo	Muy en desacuerdo	En desacuerdo	En desacuerdo	En desacuerdo	En desacuerdo	En desacuerdo	Muy en desacuerdo	Muy en desacuerdo	Muy en desacuerdo	Muy en desacuerdo
290	Entre 18 y 22 años	Femenino	No	Ninguno	No	Chilena	Ninguna	Ni de acuerdo ni en desacuerdo	Muy en desacuerdo	Muy en desacuerdo	Muy en desacuerdo	Muy en desacuerdo	Muy de acuerdo	Muy de acuerdo	Muy de acuerdo	Muy de acuerdo	Muy de acuerdo	Muy de acuerdo	Muy de acuerdo	Ni de acuerdo ni en desacuerdo	Muy en desacuerdo	De acuerdo	Muy de acuerdo	Muy de acuerdo	Totalmente de desacuerdo	Totalmente de desacuerdo	Totalmente de desacuerdo	Totalmente de desacuerdo	Muy de acuerdo	Muy de acuerdo	Muy de acuerdo	Muy de acuerdo
291	Entre 23 y 27 años	Femenino	No	Ninguno	No	Chilena	Ninguna	De acuerdo	De acuerdo	Ni de acuerdo ni en desacuerdo	Ni de acuerdo ni en desacuerdo	Ni de acuerdo ni en desacuerdo	Muy de acuerdo	Muy de acuerdo	De acuerdo	Muy de acuerdo	Muy de acuerdo	Muy de acuerdo	Muy de acuerdo	Ni de acuerdo ni en desacuerdo	En desacuerdo	Ni de acuerdo ni en desacuerdo	Ni de acuerdo ni en desacuerdo	En desacuerdo	Totalmente de desacuerdo	Totalmente de desacuerdo	Totalmente de desacuerdo	Totalmente de desacuerdo	Muy de acuerdo	Muy de acuerdo	Muy de acuerdo	Muy de acuerdo
292	Entre 18 y 22 años	Femenino	No	Ninguno	No	Chilena	Ninguna	De acuerdo	En desacuerdo	De acuerdo	En desacuerdo	De acuerdo	Muy de acuerdo	Muy de acuerdo	Muy de acuerdo	Muy de acuerdo	Muy de acuerdo	Muy de acuerdo	Muy de acuerdo	En desacuerdo	En desacuerdo	De acuerdo	De acuerdo	De acuerdo	En desacuerdo	En desacuerdo	En desacuerdo	En desacuerdo	Muy de acuerdo	Muy de acuerdo	Muy de acuerdo	Muy de acuerdo
293	Entre 23 y 27 años	Masculino	Sí	1 hijo	No	Chilena	Ninguna	Muy de acuerdo	Muy en desacuerdo	Muy de acuerdo	Muy de acuerdo	Muy de acuerdo	Muy de acuerdo	Muy de acuerdo	Muy de acuerdo	Muy de acuerdo	Muy de acuerdo	Muy de acuerdo	Muy de acuerdo	Muy de acuerdo	Muy de acuerdo	Muy de acuerdo	Muy de acuerdo	Muy de acuerdo	Muy de acuerdo	Muy de acuerdo	Muy de acuerdo	Muy de acuerdo	Muy de acuerdo	Muy de acuerdo	Muy de acuerdo	Muy de acuerdo
294	Entre 18 y 22 años	Masculino	No	Ninguno	No	Chilena	Ninguna	Muy en desacuerdo	Muy de acuerdo	Muy de acuerdo	Muy de acuerdo	Muy de acuerdo	Muy de acuerdo	Muy de acuerdo	De acuerdo	Muy de acuerdo	Muy de acuerdo	Muy de acuerdo	Ni de acuerdo ni en desacuerdo	Muy de acuerdo	Muy en desacuerdo	Ni de acuerdo ni en desacuerdo	Muy de acuerdo	Muy de acuerdo	Muy de acuerdo	Muy de acuerdo	Ni de acuerdo ni en desacuerdo	Ni de acuerdo ni en desacuerdo	Muy de acuerdo	Muy de acuerdo	Muy de acuerdo	Ni de acuerdo ni en desacuerdo
295	Entre 18 y 22 años	Femenino	No	Ninguno	No	Chilena	Ninguna	Muy en desacuerdo	Muy en desacuerdo	Muy en desacuerdo	Muy en desacuerdo	Muy de acuerdo	Muy de acuerdo	Muy de acuerdo	Muy de acuerdo	Muy de acuerdo	Muy de acuerdo	Muy de acuerdo	Muy de acuerdo	Muy de acuerdo	Muy en desacuerdo	Muy de acuerdo	Muy de acuerdo	Muy de acuerdo	Totalmente de desacuerdo	Totalmente de desacuerdo	Totalmente de desacuerdo	Totalmente de desacuerdo	Muy de acuerdo	Muy de acuerdo	Muy de acuerdo	Muy de acuerdo
296	Entre 23 y 27 años	Femenino	No	Ninguno	No	Chilena	Ninguna	Muy de acuerdo	En desacuerdo	De acuerdo	Muy en desacuerdo	Ni de acuerdo ni en desacuerdo	Muy de acuerdo	De acuerdo	De acuerdo	De acuerdo	De acuerdo	De acuerdo	De acuerdo	Ni de acuerdo ni en desacuerdo	Ni de acuerdo ni en desacuerdo	Ni de acuerdo ni en desacuerdo	Ni de acuerdo ni en desacuerdo	Ni de acuerdo ni en desacuerdo	Totalmente de desacuerdo	Totalmente de desacuerdo	Totalmente de desacuerdo	Totalmente de desacuerdo	Muy en desacuerdo	Muy en desacuerdo	Muy en desacuerdo	Muy en desacuerdo
297	Entre 18 y 22 años	Femenino	Sí	1 hijo	No	Chilena	Mapuche	Muy en desacuerdo	Muy en desacuerdo	Muy en desacuerdo	Muy en desacuerdo	Muy en desacuerdo	Muy de acuerdo	Muy de acuerdo	Muy de acuerdo	Muy de acuerdo	Muy de acuerdo	Muy de acuerdo	En desacuerdo	Muy de acuerdo	Muy de acuerdo	Muy de acuerdo	Muy de acuerdo	Muy de acuerdo	Totalmente de desacuerdo	Totalmente de desacuerdo	Totalmente de desacuerdo	Totalmente de desacuerdo	Muy de acuerdo	Muy de acuerdo	Muy de acuerdo	Muy de acuerdo
298	Entre 23 y 27 años	Masculino	No	Ninguno	No	Chilena	Ninguna	En desacuerdo	En desacuerdo	En desacuerdo	En desacuerdo	En desacuerdo	Muy de acuerdo	Muy de acuerdo	Muy de acuerdo	Muy de acuerdo	Muy de acuerdo	Muy de acuerdo	En desacuerdo	Muy de acuerdo	En desacuerdo	Muy de acuerdo	Muy de acuerdo	En desacuerdo	En desacuerdo	En desacuerdo	En desacuerdo	En desacuerdo	Muy de acuerdo	Muy de acuerdo	Muy de acuerdo	Muy de acuerdo
299	Entre 23 y 27 años	Femenino	No	Ninguno	No	Chilena	Ninguna	De acuerdo	De acuerdo	De acuerdo	En desacuerdo	De acuerdo	Muy de acuerdo	Muy de acuerdo	Muy de acuerdo	Muy de acuerdo	Muy de acuerdo	Muy de acuerdo	Muy de acuerdo	Muy de acuerdo	Muy de acuerdo	Muy de acuerdo	Muy de acuerdo	En desacuerdo	Muy de acuerdo	En desacuerdo	Muy de acuerdo	De acuerdo	Muy de acuerdo	Muy de acuerdo	Muy de acuerdo	Muy de acuerdo
300	Entre 23 y 27 años	Femenino	No	Ninguno	No	Chilena	Ninguna	Muy en desacuerdo	Muy en desacuerdo	De acuerdo	De acuerdo	De acuerdo	Muy de acuerdo	Ni de acuerdo ni en desacuerdo	De acuerdo	Muy de acuerdo	Muy de acuerdo	Muy de acuerdo	En desacuerdo	De acuerdo	En desacuerdo	Muy de acuerdo	Muy de acuerdo	Muy de acuerdo	Totalmente de desacuerdo	Totalmente de desacuerdo	Totalmente de desacuerdo	Totalmente de desacuerdo	Muy de acuerdo	Muy de acuerdo	Muy de acuerdo	Muy de acuerdo
301	Entre 18 y 22 años	Femenino	No	Ninguno	Sí	Chilena	Ninguna	Muy de acuerdo	Muy de acuerdo	Muy de acuerdo	Muy de acuerdo	Muy de acuerdo	Muy de acuerdo	Muy de acuerdo	Muy de acuerdo	Muy de acuerdo	Muy de acuerdo	Muy de acuerdo	De acuerdo	Ni de acuerdo ni en desacuerdo	Muy en desacuerdo	Muy de acuerdo	Muy de acuerdo	Muy de acuerdo	Totalmente de desacuerdo	Totalmente de desacuerdo	Totalmente de desacuerdo	Totalmente de desacuerdo	Muy de acuerdo	Muy de acuerdo	Muy de acuerdo	Muy de acuerdo
302	Entre 18 y 22 años	Masculino	No	Ninguno	No	Chilena	Ninguna	En desacuerdo	Muy en desacuerdo	De acuerdo	De acuerdo	De acuerdo	Muy de acuerdo	Muy de acuerdo	De acuerdo	De acuerdo	Muy de acuerdo	Muy de acuerdo	Ni de acuerdo ni en desacuerdo	Ni de acuerdo ni en desacuerdo	En desacuerdo	De acuerdo	Ni de acuerdo ni en desacuerdo	Ni de acuerdo ni en desacuerdo	En desacuerdo	Totalmente de desacuerdo	Totalmente de desacuerdo	Totalmente de desacuerdo	Muy de acuerdo	Muy de acuerdo	De acuerdo	De acuerdo
303	Entre 18 y 22 años	Femenino	No	Ninguno	No	Chilena	Ninguna	En desacuerdo	En desacuerdo	En desacuerdo	En desacuerdo	Muy de acuerdo	Muy de acuerdo	Muy de acuerdo	De acuerdo	Muy de acuerdo	Muy de acuerdo	Muy de acuerdo	De acuerdo	De acuerdo	De acuerdo	De acuerdo	De acuerdo	De acuerdo	En desacuerdo	En desacuerdo	En desacuerdo	En desacuerdo	Muy de acuerdo	Muy de acuerdo	De acuerdo	Muy de acuerdo
304	Entre 23 y 27 años	Femenino	No	Ninguno	No	Otra	Ninguna	En desacuerdo	En desacuerdo	En desacuerdo	En desacuerdo	En desacuerdo	De acuerdo	De acuerdo	De acuerdo	De acuerdo	De acuerdo	De acuerdo	De acuerdo	En desacuerdo	De acuerdo	De acuerdo	De acuerdo	De acuerdo	En desacuerdo	En desacuerdo	En desacuerdo	En desacuerdo	De acuerdo	De acuerdo	De acuerdo	De acuerdo
305	Entre 18 y 22 años	Femenino	No	Ninguno	No	Chilena	Ninguna	De acuerdo	Muy en desacuerdo	Muy en desacuerdo	Muy en desacuerdo	En desacuerdo	Muy de acuerdo	De acuerdo	Muy de acuerdo	De acuerdo	Muy de acuerdo	De acuerdo	En desacuerdo	En desacuerdo	En desacuerdo	De acuerdo	De acuerdo	En desacuerdo	En desacuerdo	En desacuerdo	Totalmente de desacuerdo	En desacuerdo	Ni de acuerdo ni en desacuerdo	Ni de acuerdo ni en desacuerdo	Ni de acuerdo ni en desacuerdo	De acuerdo
306	Entre 18 y 22 años	Masculino	No	Ninguno	No	Chilena	Ninguna	En desacuerdo	En desacuerdo	En desacuerdo	En desacuerdo	En desacuerdo	Ni de acuerdo ni en desacuerdo	De acuerdo	Ni de acuerdo ni en desacuerdo	De acuerdo	De acuerdo	De acuerdo	De acuerdo	De acuerdo	Ni de acuerdo ni en desacuerdo	De acuerdo	De acuerdo	De acuerdo	Totalmente de desacuerdo	Totalmente de desacuerdo	Totalmente de desacuerdo	Totalmente de desacuerdo	Ni de acuerdo ni en desacuerdo	Ni de acuerdo ni en desacuerdo	Ni de acuerdo ni en desacuerdo	Ni de acuerdo ni en desacuerdo
307	Entre 18 y 22 años	Femenino	No	Ninguno	No	Chilena	Ninguna	Muy en desacuerdo	Muy en desacuerdo	Muy en desacuerdo	Muy en desacuerdo	Muy de acuerdo	Muy de acuerdo	Muy de acuerdo	Muy de acuerdo	Muy de acuerdo	Muy de acuerdo	Muy de acuerdo	Ni de acuerdo ni en desacuerdo	Ni de acuerdo ni en desacuerdo	En desacuerdo	De acuerdo	Ni de acuerdo ni en desacuerdo	De acuerdo	De acuerdo	De acuerdo	Totalmente de desacuerdo	Ni de acuerdo ni en desacuerdo	Muy de acuerdo	De acuerdo	De acuerdo	Muy de acuerdo
308	Entre 23 y 27 años	Femenino	No	Ninguno	No	Chilena	Ninguna	Muy de acuerdo	Muy de acuerdo	Muy de acuerdo	Muy de acuerdo	Muy de acuerdo	Muy de acuerdo	Muy de acuerdo	Muy de acuerdo	Muy de acuerdo	Muy de acuerdo	Muy de acuerdo	Muy de acuerdo	Muy de acuerdo	Muy de acuerdo	Muy de acuerdo	Muy de acuerdo	Muy de acuerdo	Totalmente de desacuerdo	Totalmente de desacuerdo	Totalmente de desacuerdo	Totalmente de desacuerdo	Muy de acuerdo	Muy de acuerdo	Muy de acuerdo	Muy de acuerdo
309	Entre 18 y 22 años	Femenino	No	Ninguno	No	Chilena	Ninguna	En desacuerdo	En desacuerdo	En desacuerdo	En desacuerdo	Muy de acuerdo	Muy de acuerdo	Muy de acuerdo	De acuerdo	Muy de acuerdo	De acuerdo	Muy de acuerdo	De acuerdo	Ni de acuerdo ni en desacuerdo	Muy en desacuerdo	Muy de acuerdo	De acuerdo	Muy en desacuerdo	Totalmente de desacuerdo	Totalmente de desacuerdo	Totalmente de desacuerdo	Totalmente de desacuerdo	Muy de acuerdo	Muy de acuerdo	Muy de acuerdo	De acuerdo
310	Entre 23 y 27 años	Femenino	No	Ninguno	No	Chilena	Mapuche	Ni de acuerdo ni en desacuerdo	En desacuerdo	En desacuerdo	En desacuerdo	En desacuerdo	De acuerdo	De acuerdo	De acuerdo	De acuerdo	De acuerdo	De acuerdo	Ni de acuerdo ni en desacuerdo	Ni de acuerdo ni en desacuerdo	En desacuerdo	Ni de acuerdo ni en desacuerdo	Ni de acuerdo ni en desacuerdo	De acuerdo	En desacuerdo	En desacuerdo	En desacuerdo	En desacuerdo	De acuerdo	De acuerdo	De acuerdo	De acuerdo
311	Entre 18 y 22 años	Femenino	No	Ninguno	No	Chilena	Ninguna	De acuerdo	Muy de acuerdo	Muy de acuerdo	De acuerdo	Ni de acuerdo ni en desacuerdo	Muy de acuerdo	De acuerdo	De acuerdo	De acuerdo	De acuerdo	Muy de acuerdo	Ni de acuerdo ni en desacuerdo	En desacuerdo	De acuerdo	En desacuerdo	De acuerdo	De acuerdo	De acuerdo	Ni de acuerdo ni en desacuerdo	Totalmente de desacuerdo	Totalmente de desacuerdo	Muy de acuerdo	De acuerdo	De acuerdo	En desacuerdo
312	Entre 18 y 22 años	Femenino	No	Ninguno	No	Chilena	Ninguna	Ni de acuerdo ni en desacuerdo	Ni de acuerdo ni en desacuerdo	Ni de acuerdo ni en desacuerdo	Ni de acuerdo ni en desacuerdo	Muy de acuerdo	Muy de acuerdo	Muy de acuerdo	Ni de acuerdo ni en desacuerdo	Ni de acuerdo ni en desacuerdo	De acuerdo	Muy de acuerdo	Ni de acuerdo ni en desacuerdo	Ni de acuerdo ni en desacuerdo	De acuerdo	De acuerdo	Ni de acuerdo ni en desacuerdo	Ni de acuerdo ni en desacuerdo	En desacuerdo	En desacuerdo	En desacuerdo	En desacuerdo	De acuerdo	De acuerdo	De acuerdo	De acuerdo
313	Entre 18 y 22 años	Femenino	No	Ninguno	No	Chilena	Ninguna	Ni de acuerdo ni en desacuerdo	En desacuerdo	En desacuerdo	Ni de acuerdo ni en desacuerdo	De acuerdo	Muy de acuerdo	Muy de acuerdo	Muy de acuerdo	Muy de acuerdo	Muy de acuerdo	Muy de acuerdo	Ni de acuerdo ni en desacuerdo	De acuerdo	En desacuerdo	De acuerdo	Ni de acuerdo ni en desacuerdo	De acuerdo	En desacuerdo	En desacuerdo	En desacuerdo	En desacuerdo	Muy de acuerdo	Muy de acuerdo	De acuerdo	De acuerdo
314	Entre 23 y 27 años	Femenino	No	Ninguno	Sí	Chilena	Ninguna	De acuerdo	De acuerdo	De acuerdo	De acuerdo	De acuerdo	Muy de acuerdo	Muy de acuerdo	Muy de acuerdo	Muy de acuerdo	Muy de acuerdo	Muy de acuerdo	Muy de acuerdo	Muy de acuerdo	Muy en desacuerdo	Muy de acuerdo	Muy de acuerdo	Muy de acuerdo	Totalmente de desacuerdo	Totalmente de desacuerdo	Totalmente de desacuerdo	Totalmente de desacuerdo	Muy de acuerdo	Muy de acuerdo	Muy de acuerdo	De acuerdo
315	Entre 18 y 22 años	Femenino	No	Ninguno	No	Chilena	Ninguna	De acuerdo	De acuerdo	De acuerdo	De acuerdo	De acuerdo	De acuerdo	De acuerdo	De acuerdo	De acuerdo	De acuerdo	De acuerdo	De acuerdo	De acuerdo	En desacuerdo	De acuerdo	De acuerdo	Muy de acuerdo	Muy de acuerdo	Muy de acuerdo	Muy de acuerdo	Muy de acuerdo	Muy de acuerdo	Muy de acuerdo	Muy de acuerdo	Muy de acuerdo
316	28 o más años	Femenino	No	Ninguno	No	Ecuatoriana	Ninguna	Ni de acuerdo ni en desacuerdo	De acuerdo	Muy de acuerdo	De acuerdo	Muy de acuerdo	Muy de acuerdo	Muy de acuerdo	De acuerdo	Muy de acuerdo	Muy de acuerdo	Muy de acuerdo	De acuerdo	De acuerdo	Muy en desacuerdo	De acuerdo	Ni de acuerdo ni en desacuerdo	Ni de acuerdo ni en desacuerdo	De acuerdo	De acuerdo	Totalmente de desacuerdo	Ni de acuerdo ni en desacuerdo	Muy de acuerdo	Muy de acuerdo	De acuerdo	Muy de acuerdo
317	Entre 23 y 27 años	Masculino	Sí	1 hijo	Sí	Chilena	Ninguna	Muy de acuerdo	Ni de acuerdo ni en desacuerdo	Muy de acuerdo	Muy en desacuerdo	Muy de acuerdo	Muy de acuerdo	Muy de acuerdo	Muy de acuerdo	Muy de acuerdo	Muy de acuerdo	Muy de acuerdo	Muy de acuerdo	Muy de acuerdo	Muy de acuerdo	Muy de acuerdo	Muy de acuerdo	Muy de acuerdo	Ni de acuerdo ni en desacuerdo	Totalmente de desacuerdo	Totalmente de desacuerdo	Totalmente de desacuerdo	Muy de acuerdo	Muy de acuerdo	Muy de acuerdo	Muy de acuerdo
318	Entre 18 y 22 años	Femenino	No	Ninguno	No	Chilena	Mapuche	En desacuerdo	De acuerdo	Muy de acuerdo	Muy en desacuerdo	En desacuerdo	Muy de acuerdo	Muy de acuerdo	Muy de acuerdo	Muy de acuerdo	Muy de acuerdo	Muy de acuerdo	De acuerdo	De acuerdo	De acuerdo	Muy de acuerdo	Muy de acuerdo	De acuerdo	Muy de acuerdo	Muy de acuerdo	Muy de acuerdo	Muy de acuerdo	De acuerdo	Muy de acuerdo	De acuerdo	Muy de acuerdo
319	Entre 23 y 27 años	Masculino	No	Ninguno	No	Chilena	Ninguna	Ni de acuerdo ni en desacuerdo	En desacuerdo	Muy de acuerdo	Ni de acuerdo ni en desacuerdo	Muy de acuerdo	Muy de acuerdo	Muy de acuerdo	Muy de acuerdo	Muy de acuerdo	Muy de acuerdo	Muy de acuerdo	Ni de acuerdo ni en desacuerdo	Muy de acuerdo	Muy de acuerdo	Muy de acuerdo	Muy de acuerdo	Muy de acuerdo	Ni de acuerdo ni en desacuerdo	Ni de acuerdo ni en desacuerdo	Ni de acuerdo ni en desacuerdo	Ni de acuerdo ni en desacuerdo	Muy de acuerdo	Muy de acuerdo	Muy de acuerdo	Muy de acuerdo
320	Entre 23 y 27 años	Femenino	No	Ninguno	No	Chilena	Ninguna	Muy en desacuerdo	Muy en desacuerdo	Muy en desacuerdo	Muy en desacuerdo	Muy de acuerdo	Muy de acuerdo	Muy de acuerdo	Muy de acuerdo	Muy de acuerdo	Muy de acuerdo	Muy de acuerdo	Ni de acuerdo ni en desacuerdo	De acuerdo	Muy en desacuerdo	Muy de acuerdo	De acuerdo	Muy de acuerdo	En desacuerdo	En desacuerdo	Totalmente de desacuerdo	Totalmente de desacuerdo	De acuerdo	Ni de acuerdo ni en desacuerdo	De acuerdo	De acuerdo
321	Entre 23 y 27 años	Femenino	No	Ninguno	No	Chilena	Ninguna	De acuerdo	De acuerdo	De acuerdo	Ni de acuerdo ni en desacuerdo	De acuerdo	Muy de acuerdo	Muy de acuerdo	Muy de acuerdo	Muy de acuerdo	Muy de acuerdo	Muy de acuerdo	Muy de acuerdo	De acuerdo	De acuerdo	Muy de acuerdo	De acuerdo	Muy de acuerdo	En desacuerdo	En desacuerdo	En desacuerdo	En desacuerdo	Muy de acuerdo	Muy de acuerdo	Muy de acuerdo	Muy de acuerdo
322	Entre 18 y 22 años	Femenino	No	Ninguno	No	Chilena	Ninguna	De acuerdo	En desacuerdo	De acuerdo	En desacuerdo	De acuerdo	De acuerdo	De acuerdo	De acuerdo	Muy de acuerdo	Muy de acuerdo	Muy de acuerdo	De acuerdo	De acuerdo	En desacuerdo	De acuerdo	De acuerdo	De acuerdo	En desacuerdo	En desacuerdo	En desacuerdo	Ni de acuerdo ni en desacuerdo	Muy de acuerdo	Muy de acuerdo	De acuerdo	De acuerdo
323	Entre 23 y 27 años	Femenino	No	Ninguno	No	Chilena	Mapuche	Ni de acuerdo ni en desacuerdo	En desacuerdo	En desacuerdo	En desacuerdo	En desacuerdo	De acuerdo	De acuerdo	De acuerdo	De acuerdo	De acuerdo	De acuerdo	Ni de acuerdo ni en desacuerdo	Ni de acuerdo ni en desacuerdo	En desacuerdo	Ni de acuerdo ni en desacuerdo	Ni de acuerdo ni en desacuerdo	De acuerdo	En desacuerdo	En desacuerdo	En desacuerdo	En desacuerdo	De acuerdo	De acuerdo	De acuerdo	De acuerdo
324	Entre 18 y 22 años	Femenino	No	Ninguno	No	Chilena	Ninguna	De acuerdo	Muy en desacuerdo	En desacuerdo	En desacuerdo	En desacuerdo	De acuerdo	De acuerdo	De acuerdo	De acuerdo	De acuerdo	De acuerdo	De acuerdo	Ni de acuerdo ni en desacuerdo	En desacuerdo	De acuerdo	Ni de acuerdo ni en desacuerdo	Ni de acuerdo ni en desacuerdo	En desacuerdo	En desacuerdo	En desacuerdo	En desacuerdo	De acuerdo	De acuerdo	De acuerdo	De acuerdo
325	Entre 18 y 22 años	Masculino	No	Ninguno	No	Chilena	Ninguna	En desacuerdo	En desacuerdo	En desacuerdo	En desacuerdo	En desacuerdo	Muy de acuerdo	Muy de acuerdo	Muy de acuerdo	Muy de acuerdo	Muy de acuerdo	Muy de acuerdo	Muy de acuerdo	Muy de acuerdo	Muy de acuerdo	Muy de acuerdo	Muy de acuerdo	Muy de acuerdo	En desacuerdo	En desacuerdo	En desacuerdo	En desacuerdo	Muy de acuerdo	Muy de acuerdo	Muy de acuerdo	Muy de acuerdo
326	Entre 18 y 22 años	Femenino	No	Ninguno	No	Chilena	Ninguna	Ni de acuerdo ni en desacuerdo	Muy en desacuerdo	Muy en desacuerdo	Muy en desacuerdo	Muy en desacuerdo	Muy de acuerdo	Muy de acuerdo	Ni de acuerdo ni en desacuerdo	Muy de acuerdo	Muy de acuerdo	Muy de acuerdo	Ni de acuerdo ni en desacuerdo	En desacuerdo	Muy en desacuerdo	Muy de acuerdo	Muy en desacuerdo	Muy en desacuerdo	Totalmente de desacuerdo	Totalmente de desacuerdo	Totalmente de desacuerdo	Totalmente de desacuerdo	Muy de acuerdo	Muy de acuerdo	Muy de acuerdo	Muy de acuerdo
327	Entre 18 y 22 años	Femenino	No	Ninguno	No	Chilena	Ninguna	De acuerdo	De acuerdo	En desacuerdo	Ni de acuerdo ni en desacuerdo	De acuerdo	Muy de acuerdo	Muy de acuerdo	Muy de acuerdo	Muy de acuerdo	Muy de acuerdo	Muy de acuerdo	Muy de acuerdo	De acuerdo	En desacuerdo	De acuerdo	Ni de acuerdo ni en desacuerdo	Ni de acuerdo ni en desacuerdo	De acuerdo	Totalmente de desacuerdo	Totalmente de desacuerdo	Totalmente de desacuerdo	Muy de acuerdo	Muy de acuerdo	De acuerdo	De acuerdo
328	Entre 18 y 22 años	Femenino	No	Ninguno	No	Chilena	Ninguna	De acuerdo	De acuerdo	De acuerdo	De acuerdo	De acuerdo	Muy de acuerdo	Muy de acuerdo	Muy de acuerdo	Muy de acuerdo	Muy de acuerdo	Muy de acuerdo	De acuerdo	Ni de acuerdo ni en desacuerdo	Muy en desacuerdo	Ni de acuerdo ni en desacuerdo	Muy de acuerdo	De acuerdo	En desacuerdo	En desacuerdo	En desacuerdo	Ni de acuerdo ni en desacuerdo	Muy de acuerdo	Muy de acuerdo	Muy de acuerdo	De acuerdo
329	Entre 18 y 22 años	Femenino	No	Ninguno	Sí	Chilena	Mapuche	De acuerdo	En desacuerdo	De acuerdo	En desacuerdo	En desacuerdo	Muy de acuerdo	Muy de acuerdo	Muy de acuerdo	Muy de acuerdo	Muy de acuerdo	Muy de acuerdo	Muy de acuerdo	Muy de acuerdo	En desacuerdo	En desacuerdo	Muy de acuerdo	Muy de acuerdo	En desacuerdo	En desacuerdo	En desacuerdo	En desacuerdo	Muy de acuerdo	Muy de acuerdo	Muy de acuerdo	Muy de acuerdo
330	Entre 18 y 22 años	Femenino	No	Ninguno	No	Chilena	Ninguna	Muy en desacuerdo	Ni de acuerdo ni en desacuerdo	Ni de acuerdo ni en desacuerdo	Muy en desacuerdo	Ni de acuerdo ni en desacuerdo	De acuerdo	De acuerdo	De acuerdo	De acuerdo	De acuerdo	De acuerdo	En desacuerdo	En desacuerdo	En desacuerdo	De acuerdo	Muy en desacuerdo	Ni de acuerdo ni en desacuerdo	Ni de acuerdo ni en desacuerdo	Totalmente de desacuerdo	Totalmente de desacuerdo	Totalmente de desacuerdo	Muy de acuerdo	Muy de acuerdo	Muy de acuerdo	Muy de acuerdo
331	Entre 18 y 22 años	Femenino	No	Ninguno	Sí	Chilena	Ninguna	En desacuerdo	Muy en desacuerdo	Muy en desacuerdo	Muy en desacuerdo	Muy en desacuerdo	Muy de acuerdo	Muy de acuerdo	Muy de acuerdo	Muy de acuerdo	Muy de acuerdo	Muy de acuerdo	En desacuerdo	Ni de acuerdo ni en desacuerdo	En desacuerdo	De acuerdo	De acuerdo	De acuerdo	En desacuerdo	En desacuerdo	Totalmente de desacuerdo	Totalmente de desacuerdo	Muy de acuerdo	Ni de acuerdo ni en desacuerdo	De acuerdo	Muy de acuerdo
332	Entre 23 y 27 años	Femenino	No	Ninguno	No	Chilena	Ninguna	Muy en desacuerdo	Muy en desacuerdo	Muy en desacuerdo	De acuerdo	De acuerdo	Muy de acuerdo	Muy de acuerdo	Muy de acuerdo	Ni de acuerdo ni en desacuerdo	Muy de acuerdo	Muy de acuerdo	En desacuerdo	En desacuerdo	Muy en desacuerdo	Ni de acuerdo ni en desacuerdo	Ni de acuerdo ni en desacuerdo	Ni de acuerdo ni en desacuerdo	Totalmente de desacuerdo	Totalmente de desacuerdo	Totalmente de desacuerdo	Totalmente de desacuerdo	Muy de acuerdo	De acuerdo	De acuerdo	De acuerdo
333	Entre 18 y 22 años	Femenino	No	Ninguno	Sí	Chilena	Ninguna	Ni de acuerdo ni en desacuerdo	Muy en desacuerdo	Ni de acuerdo ni en desacuerdo	Muy en desacuerdo	Ni de acuerdo ni en desacuerdo	Muy de acuerdo	Muy de acuerdo	De acuerdo	Muy de acuerdo	Muy de acuerdo	Muy de acuerdo	Muy de acuerdo	Muy de acuerdo	Muy de acuerdo	Muy de acuerdo	Muy de acuerdo	Muy de acuerdo	Totalmente de desacuerdo	Totalmente de desacuerdo	Totalmente de desacuerdo	Totalmente de desacuerdo	Muy de acuerdo	Muy de acuerdo	Muy de acuerdo	De acuerdo
334	Entre 18 y 22 años	Femenino	No	Ninguno	No	Chilena	Ninguna	De acuerdo	De acuerdo	Ni de acuerdo ni en desacuerdo	Ni de acuerdo ni en desacuerdo	Muy de acuerdo	Muy de acuerdo	Muy de acuerdo	Muy de acuerdo	Muy de acuerdo	Muy de acuerdo	Muy de acuerdo	De acuerdo	De acuerdo	Muy en desacuerdo	Muy en desacuerdo	Muy de acuerdo	Muy en desacuerdo	Totalmente de desacuerdo	Totalmente de desacuerdo	Totalmente de desacuerdo	Totalmente de desacuerdo	Muy de acuerdo	Muy de acuerdo	Muy de acuerdo	De acuerdo
335	Entre 18 y 22 años	Femenino	Sí	1 hijo	No	Chilena	Ninguna	Muy en desacuerdo	Muy en desacuerdo	Muy en desacuerdo	Muy en desacuerdo	En desacuerdo	Muy de acuerdo	Muy de acuerdo	Muy de acuerdo	Muy de acuerdo	Muy de acuerdo	Muy de acuerdo	Ni de acuerdo ni en desacuerdo	En desacuerdo	En desacuerdo	En desacuerdo	En desacuerdo	Ni de acuerdo ni en desacuerdo	Totalmente de desacuerdo	Totalmente de desacuerdo	Totalmente de desacuerdo	Totalmente de desacuerdo	Muy de acuerdo	De acuerdo	De acuerdo	De acuerdo
336	Entre 18 y 22 años	Femenino	No	Ninguno	Sí	Chilena	Ninguna	De acuerdo	Muy en desacuerdo	En desacuerdo	Muy en desacuerdo	En desacuerdo	Muy de acuerdo	Muy de acuerdo	Muy de acuerdo	Muy de acuerdo	Muy de acuerdo	Muy de acuerdo	Muy de acuerdo	De acuerdo	Muy en desacuerdo	Muy de acuerdo	Ni de acuerdo ni en desacuerdo	En desacuerdo	Totalmente de desacuerdo	Totalmente de desacuerdo	Totalmente de desacuerdo	Totalmente de desacuerdo	Muy de acuerdo	Muy de acuerdo	De acuerdo	Muy de acuerdo
337	Entre 18 y 22 años	Femenino	No	Ninguno	No	Chilena	Ninguna	Ni de acuerdo ni en desacuerdo	Muy en desacuerdo	De acuerdo	De acuerdo	Muy en desacuerdo	Muy de acuerdo	Muy de acuerdo	De acuerdo	Muy de acuerdo	Muy de acuerdo	Muy de acuerdo	De acuerdo	De acuerdo	Muy en desacuerdo	En desacuerdo	Ni de acuerdo ni en desacuerdo	De acuerdo	Totalmente de desacuerdo	Totalmente de desacuerdo	Totalmente de desacuerdo	Totalmente de desacuerdo	De acuerdo	Ni de acuerdo ni en desacuerdo	Ni de acuerdo ni en desacuerdo	En desacuerdo

## Sheet: VARIABLES
ID	ID Case	IDC	ID
Edad	Age	AGE	1.- Edad
Género	Gender	GEN	2.- Género
Hijos	Children	CHI	3.- ¿Tienes hijos?
Número hijos	Number of children	NCH	4.- Indica número de hijos
Comuna	County	COU	5.- ¿En qué comuna vives?
Gratuidad	Gratuity	GRA	6.- ¿Tienes gratuidad?
Nacionalidad	Nationality	NAT	7.- ¿Cuál es tu nacionalidad?
Pueblo originario	Native people	NPE	8.- ¿Te sientes parte de algún pueblo originario?
Ayuda Social	Social assistance	SA1	9.- Las siguientes preguntas están referidas a tu participación en actividades de ayuda social. [Me ocupé del medio ambiente (recolección de basura, limpieza de lugares públicos) o participé en una organización que se ocupa del medio ambiente.]
Ayuda Social	Social assistance	SA2	9.- Las siguientes preguntas están referidas a tu participación en actividades de ayuda social. [Participé en actividades de voluntariado como: construir mediaguas, visitar hogar de niños o de ancianos, realizar trabajos voluntarios de verano o invierno, entre otros.]
Ayuda Social	Social assistance	SA3	9.- Las siguientes preguntas están referidas a tu participación en actividades de ayuda social. [Organicé o ayudé a organizar campañas de ayuda solidaria, tales como: recolectar alimentos, vestimenta, útiles escolares, entre otros.]
Ayuda Social	Social assistance	SA4	9.- Las siguientes preguntas están referidas a tu participación en actividades de ayuda social. [Participé o ayudé en una organización de caridad como: Hogar de Cristo, Ejército de Salvación, Fundación Las Rosas, Regazo, entre otras.]
Ayuda Social	Social assistance	SA5	9.- Las siguientes preguntas están referidas a tu participación en actividades de ayuda social. [Entregué recursos materiales a campañas de ayuda social, como: vestimentas, alimentos, materiales de construcción, entre otros.]
Cuidado Respeto	Care Respect	CR1	10.- Las siguientes preguntas se orientan a actividades relacionadas con el cuidado de las personas y el respeto de los espacios públicos. [Boté la basura en los basureros (de la calle, de los parques o de lugares públicos).]
Cuidado Respeto	Care Respect	CR2	10.- Las siguientes preguntas se orientan a actividades relacionadas con el cuidado de las personas y el respeto de los espacios públicos. [Cuidé los espacios públicos como plazas, jardines, parques, monumentos.]
Cuidado Respeto	Care Respect	CR3	10.- Las siguientes preguntas se orientan a actividades relacionadas con el cuidado de las personas y el respeto de los espacios públicos. [Utilicé racionalmente los recursos como el agua, la luz, el gas, cuidar los espacios naturales, entre otros.]
Cuidado Respeto	Care Respect	CR4	10.- Las siguientes preguntas se orientan a actividades relacionadas con el cuidado de las personas y el respeto de los espacios públicos. [Respeté los espacios reservados para minusválidos, embarazadas y/o ancianos.]
Cuidado Respeto	Care Respect	CR5	10.- Las siguientes preguntas se orientan a actividades relacionadas con el cuidado de las personas y el respeto de los espacios públicos. [Respeté las normas sociales tales como: respetar la fila, turnos, ceder el asiento a personas mayores.]
Cuidado Respeto	Care Respect	CR6	10.- Las siguientes preguntas se orientan a actividades relacionadas con el cuidado de las personas y el respeto de los espacios públicos. [Cuidé instalaciones públicas o universitarias (infraestructura, mobiliario, libros).]
Cuidado Respeto	Care Respect	CR7	10.- Las siguientes preguntas se orientan a actividades relacionadas con el cuidado de las personas y el respeto de los espacios públicos. [Evité usar productos que contaminan el medio ambiente como aerosoles, envases no reciclables, tubos de escape en mal estado, entre otros.]
Cultura Ciudadania	Culture Citizenship	CC1	11.- Las siguientes preguntas se relacionan con tu participación en actividades culturales y otras relacionadas con la vida ciudadana activa. [Me informé sobre el acontecer nacional e internacional (ver noticias, leer el diario, revisar medios electrónicos).]
Cultura Ciudadania	Culture Citizenship	CC2	11.- Las siguientes preguntas se relacionan con tu participación en actividades culturales y otras relacionadas con la vida ciudadana activa. [Participé en algún movimiento estudiantil u organización política (partido político, federación de estudiantes, centro de alumnos, asambleas, entre otros).]
Cultura Ciudadania	Culture Citizenship	CC3	11.- Las siguientes preguntas se relacionan con tu participación en actividades culturales y otras relacionadas con la vida ciudadana activa. [Voté en elecciones de alguna institución u organización a la que pertenezco, como, por ejemplo, votaciones de carrera, de organizaciones ciudadanas, municipales parlamentarias o presidenciales.]
Cultura Ciudadania	Culture Citizenship	CC4	11.- Las siguientes preguntas se relacionan con tu participación en actividades culturales y otras relacionadas con la vida ciudadana activa. [Expresé mi opinión respecto de distintos temas, en diferentes contextos y con diferentes personas.]
Cultura Ciudadania	Culture Citizenship	CC5	11.- Las siguientes preguntas se relacionan con tu participación en actividades culturales y otras relacionadas con la vida ciudadana activa. [Participé en actividades culturales (conciertos, obras de teatro, exposiciones de pintura, escultura, entre otras).]
Religión	Religion	RE1	12.- Las siguientes preguntas se relacionan con tu participación en actividades religiosas. [Participé en algún grupo religioso (cualquier religión) o algún grupo ligado a la iglesia (cualquier iglesia).]
Religión	Religion	RE2	12.- Las siguientes preguntas se relacionan con tu participación en actividades religiosas. [Participé en las actividades propias de la religión que profeso.]
Religión	Religion	RE3	12.- Las siguientes preguntas se relacionan con tu participación en actividades religiosas. [Invité a otras personas a participar en actividades de mi grupo religioso.]
Religión	Religion	RE4	12.- Las siguientes preguntas se relacionan con tu participación en actividades religiosas. [Transmití mis valores religiosos a otras personas.]
Estudio Trabajo	Study Work	SW1	13.- Las siguientes preguntas están vinculadas a tu actividad como estudiante universitario y/o como trabajador. [Asistí a clases o a mi trabajo.]
Estudio Trabajo	Study Work	SW2	13.- Las siguientes preguntas están vinculadas a tu actividad como estudiante universitario y/o como trabajador. [Cumplí responsablemente con trabajos, tareas y evaluaciones.]
Estudio Trabajo	Study Work	SW3	13.- Las siguientes preguntas están vinculadas a tu actividad como estudiante universitario y/o como trabajador. [Estudié las asignaturas de mi carrera o me perfeccioné en mi trabajo.]
Estudio Trabajo	Study Work	SW4	13.- Las siguientes preguntas están vinculadas a tu actividad como estudiante universitario y/o como trabajador. [Llegué puntualmente a mis actividades académicas y/o laborales (reuniones de trabajo, clases, prácticas profesionales, certámenes, entre otros)]

## Sheet: INPUT FACTOR
SA1	SA2	SA3	SA4	SA5	CR1	CR2	CR3	CR4	CR5	CR6	CR7	CC1	CC2	CC3	CC4	CC5	RE1	RE2	RE3	RE4	SW1	SW2	SW3	SW4		SA1	SA2	SA3	SA4	SA5	CC1	CC2	CC3	CC4	RE1	RE2	RE3	RE4		SA1		SA1	SA2	SA3	SA4	SA5	CC2	RE1	RE2
2	4	4	2	4	5	5	5	5	5	5	5	2	1	2	3	1	1	1	1	1	5	4	4	5		2	4	4	2	4	2	1	2	3	1	1	1	1		SA2		2	4	4	2	4	1	1	1
4	2	4	2	5	5	5	5	5	5	5	5	4	3	4	4	4					5	5	5	5		4	2	4	2	5	4	3	4	4						SA3		4	2	4	2	5	3
1	1	1	1	1	5	5	4	5	5	5	5	3	1	1	1	2	1	1	1	1	5	5	5	5		1	1	1	1	1	3	1	1	1	1	1	1	1		SA4		1	1	1	1	1	1	1	1
5	3	4	2	4	5	5	3	4	4	3	3	2	4	4	4	4	2	1	1	3	4	4	4	3		5	3	4	2	4	2	4	4	4	2	1	1	3		SA5		5	3	4	2	4	4	2	1
4	1	4	4	1	5	5	4	5	5	5	3	4	5	5	5	4	1	1	1	1	5	4	4	5		4	1	4	4	1	4	5	5	5	1	1	1	1		CC1		4	1	4	4	1	5	1	1
4	5	5	4	5	5	5	5	5	5	5	3	4	4	5	5	5	5	5	4	4		4	4	3		4	5	5	4	5	4	4	5	5	5	5	4	4		CC2		4	5	5	4	5	4	5	5
4	5	5	5	5	5	5	4	5	5	5	3	5	5	5	5	5	5	5	5	5	5	5	5	4		4	5	5	5	5	5	5	5	5	5	5	5	5		CC3		4	5	5	5	5	5	5	5
3	4	3	1	4	5	5	5	5	5	5	4	4	2	2	4	2	4	2	2	2	5	5	5	4		3	4	3	1	4	4	2	2	4	4	2	2	2		CC4		3	4	3	1	4	2	4	2
2	1	4	4	2	5	5	4	5	5	5	3	5	1	5	5	2	1	1	1	1	5	5	5	5		2	1	4	4	2	5	1	5	5	1	1	1	1		RE1		2	1	4	4	2	1	1	1
1	1	5	1	5	5	5	4	5	5	5	4	4	1	5	5	2	5	5	1	3	5	5	4	5		1	1	5	1	5	4	1	5	5	5	5	1	3		RE2		1	1	5	1	5	1	5	5
3	1	3	1	5	5	5	4	5	5	5	3	4	2	4	2	4	1	1	1	1	5	5	5	4		3	1	3	1	5	4	2	4	2	1	1	1	1		RE3		3	1	3	1	5	2	1	1
4	4	5	4	4	5	5	3	5	5	4	4	4	4	3	5	4	5	5	5	5	5	4	4	4		4	4	5	4	4	4	4	3	5	5	5	5	5		RE4		4	4	5	4	4	4	5	5
5	4	3	5	5	5	5	4	5	5	5	3	5	3	5	5	5	3	3	3	3	5	5	4	5		5	4	3	5	5	5	3	5	5	3	3	3	3				5	4	3	5	5	3	3	3
4	1	1	1	4	5	5	5	4	5	5	3	4	1	1	1	5	5	5	5	5	5	5	4	5		4	1	1	1	4	4	1	1	1	5	5	5	5				4	1	1	1	4	1	5	5
4	4	5	1	5	5	5	4	5	5	5	3	5	5	5	4	4	1	1	1	1	5	5	5	5		4	4	5	1	5	5	5	5	4	1	1	1	1				4	4	5	1	5	5	1	1
2	4	4	1	5	5	5	5	5	5	5	4	5	1	5	3	4	5	4	2	1	5	5	5	5		2	4	4	1	5	5	1	5	3	5	4	2	1				2	4	4	1	5	1	5	4
1	5	5	5	5	1	1	1	1	1	1	1	1	5	1	1	5	5	5	5	5	1	1	1	1		1	5	5	5	5	1	5	1	1	5	5	5	5				1	5	5	5	5	5	5	5
5	1	5	5	5	4	4	4	4	4	4	4	4	4	4	4	4	1	1	1	1		5	5	5		5	1	5	5	5	4	4	4	4	1	1	1	1				5	1	5	5	5	4	1	1
1	5		1	4	5	4	1	5	4	5	1	4	1	4	5	1	1	1	1	1	5	5	5	4		1	5		1	4	4	1	4	5	1	1	1	1				1	5		1	4	1	1	1
1	1	1	1	1	5	5	5	5	5	5	3	4	3	5	3	4	2	1	1	3	5	5	4	5		1	1	1	1	1	4	3	5	3	2	1	1	3				1	1	1	1	1	3	2	1
2	2	2	2	4	5	5	5	5	5	5	3	5	2	4	4	4	2	2	2	2	4	4	4	4		2	2	2	2	4	5	2	4	4	2	2	2	2				2	2	2	2	4	2	2	2
2	4	1	3	2	5	5	5	5	5	5	4	3	2	5	3	2	1	1	1	1	5	5	4	5		2	4	1	3	2	3	2	5	3	1	1	1	1				2	4	1	3	2	2	1	1
5	4	3	3	5	5	5	5	5	5	5	5	3	3	5	4	4	1	1	1	2	5	5	5	5		5	4	3	3	5	3	3	5	4	1	1	1	2				5	4	3	3	5	3	1	1
4	4	4	1	4	5	5	5	5	5	5	3	3	3	4	5	4	1	1	1	1	5	5	4	5		4	4	4	1	4	3	3	4	5	1	1	1	1				4	4	4	1	4	3	1	1
4	3	4	3	4	5	5	5	5	5	5	4	4	3	5	5	5	3	3	3	3	5	4	5	5		4	3	4	3	4	4	3	5	5	3	3	3	3				4	3	4	3	4	3	3	3
2	1	2	3	4	5	5	5	4	5	4	3	4	3	4	4	5	5	5	5	5	5	5	3	5		2	1	2	3	4	4	3	4	4	5	5	5	5				2	1	2	3	4	3	5	5
4	1	4	1	4	5	4	5	5	5	3	2	1	1	5	3	4	3	3	1	5	5	4	3	5		4	1	4	1	4	1	1	5	3	3	3	1	5				4	1	4	1	4	1	3	3
1	1	1	1	1	5	5	5	5	5	4	5	4	1	1	1	1	1	1	1	1	5		5	5		1	1	1	1	1	4	1	1	1	1	1	1	1				1	1	1	1	1	1	1	1
					5	5	4	4	5	5	5	5	4	5	4	2	1	1	1	1	3	4	4	3							5	4	5	4	1	1	1	1									4	1	1
1	5	5	4	4	5	5	3	3	4	5	4	4	1	5	4	3	5	4	5	3	4	5	5	4		1	5	5	4	4	4	1	5	4	5	4	5	3				1	5	5	4	4	1	5	4
2	1	1	4	1	5	5	5	5	5	5	3	5	1	5	3	2	1	1	1	1	5	5	5	5		2	1	1	4	1	5	1	5	3	1	1	1	1				2	1	1	4	1	1	1	1
4	1	4	1	5	5	5	5	5	5	5	3	4	3	5	3	3	1	1	1	1	5	5	5	5		4	1	4	1	5	4	3	5	3	1	1	1	1				4	1	4	1	5	3	1	1
2	5	5	4	3	5	5	5	5	5	5	5	4	2	4	3	5	4	4	3	4	5	5	5	4		2	5	5	4	3	4	2	4	3	4	4	3	4				2	5	5	4	3	2	4	4
3	5	4	5	3	5	5	4	5	5	5	4	4	1	3	1	1	1	1	1	1	5	5	5	5		3	5	4	5	3	4	1	3	1	1	1	1	1				3	5	4	5	3	1	1	1
4	1	3	1	4	5	5	5	5	5	5	4	3	3	5	5	3	1	1	1	1	5	5	4	4		4	1	3	1	4	3	3	5	5	1	1	1	1				4	1	3	1	4	3	1	1
5	3	3	3	3	5	5	5	5	5	5	5	5	5	5	5	5	2	2	2	2	5	5	5	5		5	3	3	3	3	5	5	5	5	2	2	2	2				5	3	3	3	3	5	2	2
1	1					5	4	5	5	5	4	3	1	4	4	3	2	2	1	2	5	4	5	4		1	1				3	1	4	4	2	2	1	2				1	1				1	2	2
3	1	4	4	5	3	5	4	5	5	5		4	4	5	5	4	5	2	1	1	5	5	4	4		3	1	4	4	5	4	4	5	5	5	2	1	1				3	1	4	4	5	4	5	2
2	2	2	2	2	4	4	4	4	5	4	3	3	2	4	3	3	2	2	2	2	4	4	4	4		2	2	2	2	2	3	2	4	3	2	2	2	2				2	2	2	2	2	2	2	2
4	3	1	1	1	5	5	4	5	5	5	4	5	3	5	5	4	3	3	3	5	5	5	5	5		4	3	1	1	1	5	3	5	5	3	3	3	5				4	3	1	1	1	3	3	3
4	3	2	2	4	5	5	4	5	5	5	4	4	4	5	4	4	1	1	1	1	5	5	4	5		4	3	2	2	4	4	4	5	4	1	1	1	1				4	3	2	2	4	4	1	1
4	4	3	3	3	5	5	4	4	4	5	3	4	3	3	4	3	3	3	3	4	5	4	4	4		4	4	3	3	3	4	3	3	4	3	3	3	4				4	4	3	3	3	3	3	3
4	5	3	2	5	5	5	4	5	5	4	3	4	4	5	5	3	3	3	3	3	5	5	4	5		4	5	3	2	5	4	4	5	5	3	3	3	3				4	5	3	2	5	4	3	3
1	1	1	1	1	5	5	5	3	5	5	3	3	1	5	4	5	3	1	1	1	5	5	5	5		1	1	1	1	1	3	1	5	4	3	1	1	1				1	1	1	1	1	1	3	1
3	1	3	2	4	5	5	4	5	5	5	4	5	4	5	4	4	1	3	4	4	5	5	5	5		3	1	3	2	4	5	4	5	4	1	3	4	4				3	1	3	2	4	4	1	3
5	5	5		5	5	5	5	5	5	5	4	5	2	5	5	4	5	5	5	5	5	4	4	4		5	5	5		5	5	2	5	5	5	5	5	5				5	5	5		5	2	5	5
1	1	1	1	5	5	5	5	5	4	5	1	4	1	5	5	1	1	1	1	1	5	4	3	5		1	1	1	1	5	4	1	5	5	1	1	1	1				1	1	1	1	5	1	1	1
1	1	1	1	1	5	5	3	5	5	5	3	5	2	4	3	2	1	1	1	1	5	5	5	5		1	1	1	1	1	5	2	4	3	1	1	1	1				1	1	1	1	1	2	1	1
3	3	4	1	3	5	5	5	5	5	5	3	4	4	4	4	3	4	5	3	4	5	5	5	5		3	3	4	1	3	4	4	4	4	4	5	3	4				3	3	4	1	3	4	4	5
1	5	3	1	5	5	5	4	4	5	5	1	5	1	5	5	1	5	5	1	5	4	5	5	4		1	5	3	1	5	5	1	5	5	5	5	1	5				1	5	3	1	5	1	5	5
4	3	5	3	5	5	5	4	5	5	5	4	5	5	5	5	5	1	1	1	1	5	5	5	5		4	3	5	3	5	5	5	5	5	1	1	1	1				4	3	5	3	5	5	1	1
1	1	1	1	1	5		5	4	4	5	2	4	1	1	4	1	1	1	1	2	5	4	4	4		1	1	1	1	1	4	1	1	4	1	1	1	2				1	1	1	1	1	1	1	1
4	1	4	5	5	5	5	4	5	5	5	3	5	5	5	5	5	1	2	1	1	5	5	5	4		4	1	4	5	5	5	5	5	5	1	2	1	1				4	1	4	5	5	5	1	2
4	1	1	1	1	5	5	3	5	4	5	4	4	1	5	3	2	1	1	1	1	4	4	4	4		4	1	1	1	1	4	1	5	3	1	1	1	1				4	1	1	1	1	1	1	1
2	1	1	1	1	5	5	5	5	5	5	5	4	1	5	3	1	1	1	1	1	5	5	5	4		2	1	1	1	1	4	1	5	3	1	1	1	1				2	1	1	1	1	1	1	1
1	1	1	1	1	5	5	4	4	5	5	2	4	2	5	5	3	5	5	3	4	5	5	5	5		1	1	1	1	1	4	2	5	5	5	5	3	4				1	1	1	1	1	2	5	5
4	4	4	4	5	5	5	4	5	5	5	3	3	4	5	4	5	5	5	3	2	4	5	4	3		4	4	4	4	5	3	4	5	4	5	5	3	2				4	4	4	4	5	4	5	5
3	4	3	3	5	5	5	5	5	5	5	5	5	3	5	5	5	2	2	2	2	5	5	5	5		3	4	3	3	5	5	3	5	5	2	2	2	2				3	4	3	3	5	3	2	2
1	1	1	1	1	4	5	3	5	4	5	3	5	1	3	4	1	1		1	1	5	4	4	3		1	1	1	1	1	5	1	3	4	1		1	1				1	1	1	1	1	1	1
5	1	3	1	3	5	5	5	5	5	5	3	3	1	1	1	1	1	1	1	1	5	4	4	5		5	1	3	1	3	3	1	1	1	1	1	1	1				5	1	3	1	3	1	1	1
4	3		4	3	4	4	4	4	4	4	4	3	4	3	4	4	4	4	4	4	4	4	4	4		4	3		4	3	3	4	3	4	4	4	4	4				4	3		4	3	4	4	4
5	3	3	2	4	5	5	4	4	4	5	5	4	5	5	5	4	4	3	4	4	4	5	4	4		5	3	3	2	4	4	5	5	5	4	3	4	4				5	3	3	2	4	5	4	3
5	5	5	5	5	5	5	4	5	5	5	5	5	1	5	5	5	5	5	5	5	5	5	5	4		5	5	5	5	5	5	1	5	5	5	5	5	5				5	5	5	5	5	1	5	5
4	4	4	2	1	5	5	5	5	5	5	5	4	1	1	3	2	5	4	4	3	5	5	5	5		4	4	4	2	1	4	1	1	3	5	4	4	3				4	4	4	2	1	1	5	4
4	4	2	5	4	4	4	4	5	5	4	2	4	4	4	2	2	4	4	2	4	5	5	5	5		4	4	2	5	4	4	4	4	2	4	4	2	4				4	4	2	5	4	4	4	4
3	2	4	2	4	5	5	3	5	5	5	3	3	3	3	4	5	1	1	1	1	5	4	4	5		3	2	4	2	4	3	3	3	4	1	1	1	1				3	2	4	2	4	3	1	1
4	1	1	1	1	5	5	2	5	4	5	4	4	1	3	4	1	4	1	1	1	5	4	4	2		4	1	1	1	1	4	1	3	4	4	1	1	1				4	1	1	1	1	1	4	1
2	5	5	5	5	5	2	5	5	5	5	5	5	5	1	5	5	3	2	1	3	5	5	5	5		2	5	5	5	5	5	5	1	5	3	2	1	3				2	5	5	5	5	5	3	2
4	3	3	4	3	5	5	4	5	5	5	4	4	4	5	4	3	2	2	2		5	5	5	5		4	3	3	4	3	4	4	5	4	2	2	2					4	3	3	4	3	4	2	2
2	2	2	2	2	4	5	5	5	5	5	5	4	3	2	3	3	1	1	1	1	5	5	5	5		2	2	2	2	2	4	3	2	3	1	1	1	1				2	2	2	2	2	3	1	1
1	1	4	1	4	5	4	4	4	5	4	2	4	1	4	4	4	1	1	1	1	5	4	4	5		1	1	4	1	4	4	1	4	4	1	1	1	1				1	1	4	1	4	1	1	1
4	1	1	1	1	5	5	5	5	5	5	5	4	2	3	4	4	5	4	3	4	5	5	5	5		4	1	1	1	1	4	2	3	4	5	4	3	4				4	1	1	1	1	2	5	4
1	1	4	3	2	5	5	3	2	5	5	2	4	5	5	5	3	5	5	5	5	4	5	4	5		1	1	4	3	2	4	5	5	5	5	5	5	5				1	1	4	3	2	5	5	5
2	2	3	3	3	4	5	4	4	5	5	5	4	1	4	3	3	4	4	2	3	4	4	4	5		2	2	3	3	3	4	1	4	3	4	4	2	3				2	2	3	3	3	1	4	4
5	5	5	3	5	5	5	5	3	5	5	1	4	5	5	5	5	1	1	1	1	5	4	5	4		5	5	5	3	5	4	5	5	5	1	1	1	1				5	5	5	3	5	5	1	1
3	1	1	1	4	5	5	5	5	5	5	3	2	1	3	3	2	4	3	2	4	5	5	4	5		3	1	1	1	4	2	1	3	3	4	3	2	4				3	1	1	1	4	1	4	3
2	1	4	4	5	5	5	5	5	5	5	4	4	1	5	4	4	4	3	1	3	3	5	4	4		2	1	4	4	5	4	1	5	4	4	3	1	3				2	1	4	4	5	1	4	3
4	3	3	3	4	4	4	4	3	5	5	3	2	1	3	4	2	3	3	3	2	5	5	5	5		4	3	3	3	4	2	1	3	4	3	3	3	2				4	3	3	3	4	1	3	3
3	1	1	1	4	5	5	3	5	5	5	5	4	1	5	2	4	2	1	1	1	5	5	4	5		3	1	1	1	4	4	1	5	2	2	1	1	1				3	1	1	1	4	1	2	1
2	2	2	5	5	5	5	4	5	5	5	3	3	2	5	3	5	4	4	3	3	5	4	3	5		2	2	2	5	5	3	2	5	3	4	4	3	3				2	2	2	5	5	2	4	4
2	1	4	1	4	1	5	5	5	5	5	2	4	2	5	4	2	4	4	2	5	5	5	5	4		2	1	4	1	4	4	2	5	4	4	4	2	5				2	1	4	1	4	2	4	4
5	5	5	5	5	5	5	4	5	4	5	5	4	4	5	5	5	5	5	5	5	5	4	4	5		5	5	5	5	5	4	4	5	5	5	5	5	5				5	5	5	5	5	4	5	5
4	2	3	2	5	5	5	5	5	5	5	4	5	5	5	5	2	2	2	2	2	5	5	5	4		4	2	3	2	5	5	5	5	5	2	2	2	2				4	2	3	2	5	5	2	2
4	1	4	1	5	5	5	5	5	5	5	4	5	1	1	5	4	1	1	1	1	5	5	5	4		4	1	4	1	5	5	1	1	5	1	1	1	1				4	1	4	1	5	1	1	1
2	3	2	2	2	5	5	5	5	5	5	2	3	2	2	2	2	4	3	2	1	5	4	3	4		2	3	2	2	2	3	2	2	2	4	3	2	1				2	3	2	2	2	2	4	3
1	1	1	1	1	5	5	5	5	5	5	5	1	4	5	5	1	1	1	1	1	5	5	5	5		1	1	1	1	1	1	4	5	5	1	1	1	1				1	1	1	1	1	4	1	1
2	2	2	2	2	5	5	3	5	4	5	2	2	2	2	1	1	4	2	1	3	5	4	4	5		2	2	2	2	2	2	2	2	1	4	2	1	3				2	2	2	2	2	2	4	2
5	5	4	2	4	5	5	5	5	5	5	3	2	2	1	5	5	5	5	1	5	5	5	5	5		5	5	4	2	4	2	2	1	5	5	5	1	5				5	5	4	2	4	2	5	5
2	1	4	1	4	5	5	4	5	5	5	5	5	2	2	5	5	1	1	1	1	4	4	4	4		2	1	4	1	4	5	2	2	5	1	1	1	1				2	1	4	1	4	2	1	1
3	5	5	5	5	5	5	5	5	5	5	3	4	1	5		5	1	1	1	1	5	5	5	5		3	5	5	5	5	4	1	5		1	1	1	1				3	5	5	5	5	1	1	1
4	3	5	5	5	5	5	5	5	5	5	3	4	3	5	4	2	1	1	1	3	5	4	5	5		4	3	5	5	5	4	3	5	4	1	1	1	3				4	3	5	5	5	3	1	1
4	2	4	4	5	5	5	5	5	5	5	4	4	4	3	5	2	5	5	2	3	5	5	5	4		4	2	4	4	5	4	4	3	5	5	5	2	3				4	2	4	4	5	4	5	5
1	1	1	1	1	5	5	4	5	5	5	5	2	1	5	4	1	1	1	1	1	4	5	2	5		1	1	1	1	1	2	1	5	4	1	1	1	1				1	1	1	1	1	1	1	1
4	5	5	1	5	5	5	4	4	4	5	3	5	3	5	5	3	4	3	3	3	5	5	4	5		4	5	5	1	5	5	3	5	5	4	3	3	3				4	5	5	1	5	3	4	3
3	4	4	4	4	4	5	4	5	5	5	3	4	3	2	4	5	5	5	4	4	5	5	5	5		3	4	4	4	4	4	3	2	4	5	5	4	4				3	4	4	4	4	3	5	5
1	1	1	1	2	5	5	4	5	5	5	3	3	2	5	5	1	1	1	1	1	5	5	4	4		1	1	1	1	2	3	2	5	5	1	1	1	1				1	1	1	1	2	2	1	1
2	2	2	2	2	4	4	2	4	4	4	2	2	2	2	2	2	4	2	2	3	4	4	4	4		2	2	2	2	2	2	2	2	2	4	2	2	3				2	2	2	2	2	2	4	2
4	1	1	1	1	5	5	4	4	5	5	3	5	1	5	5	4	4	3	2	3	5	4	4	3		4	1	1	1	1	5	1	5	5	4	3	2	3				4	1	1	1	1	1	4	3
3	1	1	1	1	1	1	1	1	1	1	1	1	1	1	3	1	1	1	1	1	5	5	5	5		3	1	1	1	1	1	1	1	3	1	1	1	1				3	1	1	1	1	1	1	1
3	2	2	3	2	5	5	5	5	5	5	4	3	2	4	4	2	4	3	2	2	4	4	4	4		3	2	2	3	2	3	2	4	4	4	3	2	2				3	2	2	3	2	2	4	3
2	5	4	2	4	5	5	2	4	5	5	5	3	3	5	4	2	1	1	1	1	5	4	4	5		2	5	4	2	4	3	3	5	4	1	1	1	1				2	5	4	2	4	3	1	1
3	4	4	2	4	5	4	4	5	5	5	4	4	2	5	3	4	3	3	2	3	5	5	5	4		3	4	4	2	4	4	2	5	3	3	3	2	3				3	4	4	2	4	2	3	3
1	1	1	1	1	5	5	4	5	5	5	3	4	1	5	4	4	5	5	5	5	5	5	4	4		1	1	1	1	1	4	1	5	4	5	5	5	5				1	1	1	1	1	1	5	5
4	1	1	1	1	1	5	5	5	5	5	5	4	3	4	5	4	1	1	1	1	5	5	5	5		4	1	1	1	1	4	3	4	5	1	1	1	1				4	1	1	1	1	3	1	1
2	3	4	2	1	1	2	3	3	2	3	3	4	4	5	4	5	3	2	1	1	4	4	4	3		2	3	4	2	1	4	4	5	4	3	2	1	1				2	3	4	2	1	4	3	2
2	4	4	4	4	5	5	4	5	5	5	4	4	4	5	4	4	1	1	1	1	4	4	4	4		2	4	4	4	4	4	4	5	4	1	1	1	1				2	4	4	4	4	4	1	1
3	4	3	4	5	5	5	5	5	5	5	3	4	2	3	4	4	5	5	5	4	5	5	4	4		3	4	3	4	5	4	2	3	4	5	5	5	4				3	4	3	4	5	2	5	5
1	1	1	1	1	5	5	4	4	4	5	4	4	4	5	5	5	1	4	1	1	5	4	3	4		1	1	1	1	1	4	4	5	5	1	4	1	1				1	1	1	1	1	4	1	4
2	2	4	2	4	5	5	5	4	4	4	3	4	5	4	4	4	1	1	1	1	4	5	4	4		2	2	4	2	4	4	5	4	4	1	1	1	1				2	2	4	2	4	5	1	1
1	1	1	1	1	5	5	5	5	5	5	1	5	1	5	5	1	1	1	1	1	5	4	4	4		1	1	1	1	1	5	1	5	5	1	1	1	1				1	1	1	1	1	1	1	1
3	4	4	4	2	4	4	4	4	5	4	2	5	4	4	4	4	5	4	2	4	5	5	5	4		3	4	4	4	2	5	4	4	4	5	4	2	4				3	4	4	4	2	4	5	4
3	3	2	3	4	5	5	5	5	5	5	5	5	1	5	4	3	4	4	2	4	5	5	5	4		3	3	2	3	4	5	1	5	4	4	4	2	4				3	3	2	3	4	1	4	4
1	1	1	1	1	5	5	5	5	5	5	5	4	1	3	5	1	1	1	1	1	5	5	5	5		1	1	1	1	1	4	1	3	5	1	1	1	1				1	1	1	1	1	1	1	1
4	5	3	4	4	5	4	5	4	5	5	4	3	2	4	4	5	1	1	1	1	5	4	3	5		4	5	3	4	4	3	2	4	4	1	1	1	1				4	5	3	4	4	2	1	1
5	5	5	5	5	5	5	4	4	5	5	4	5	5	5	5	5	3	3	3	3	5	5	5	5		5	5	5	5	5	5	5	5	5	3	3	3	3				5	5	5	5	5	5	3	3
3	4	3	1	3	5	3	5	5	5	5	4	5	1	5	3	3	5	4	3	3	5	5	4	4		3	4	3	1	3	5	1	5	3	5	4	3	3				3	4	3	1	3	1	5	4
3	4	4	4	2	5	5	3	5	5	5	4		5	5	5	3	5	5	5	3	5	4	4	5		3	4	4	4	2		5	5	5	5	5	5	3				3	4	4	4	2	5	5	5
5	3	5	2	5	5	5	5	5	5	5	5	5	1	5	5	5	2	1	1	1	5	5	5	5		5	3	5	2	5	5	1	5	5	2	1	1	1				5	3	5	2	5	1	2	1
3	4	4	4	5	5	5	5	5	4		5	4	3	3	4	3	5	4	4	4	4	5	4	4		3	4	4	4	5	4	3	3	4	5	4	4	4				3	4	4	4	5	3	5	4
4	5	3	4	5	5	5	5	5	5	5	4	2	1	1	5	3	4	2	1	3	5	5	1	5		4	5	3	4	5	2	1	1	5	4	2	1	3				4	5	3	4	5	1	4	2
4				5	5	5	5	5	5	5	4	4	5	4	5	1	2				5	5	5	5		4				5	4	5	4	5	2							4				5	5	2
5	3	4	4	4	4	4	5	3	4	4	4	4	4	4	4	4	3	3	3	3	5	5	5	5		5	3	4	4	4	4	4	4	4	3	3	3	3				5	3	4	4	4	4	3	3
3	3	3	4	4	5	5	5	5	5	5	3	4	3	5	4	4	1	1	1	1	5	4	4	4		3	3	3	4	4	4	3	5	4	1	1	1	1				3	3	3	4	4	3	1	1
5	5	4	5	5	5	5	3	5	5	5	4										5	5	5	5		5	5	4	5	5												5	5	4	5	5
4	4	3	2	4	5	5	4	5	5	5	5	3	2	4	5	5	2	2	2	2	5	5	5	2		4	4	3	2	4	3	2	4	5	2	2	2	2				4	4	3	2	4	2	2	2
4	3	4	2	4	4	4	4	4	4	4	4	2	4	4	3	4	2	2	2	2	5	5	5	4		4	3	4	2	4	2	4	4	3	2	2	2	2				4	3	4	2	4	4	2	2
5	3	4	4	2	5	5	4	4	4	3	3	3	3	4	4	5	3	3	2	3	5	4	4	4		5	3	4	4	2	3	3	4	4	3	3	2	3				5	3	4	4	2	3	3	3
2	2	2	4	5	5	5	5	5	5	5	3	4	4	3	4	4	1	1	1	1	5	5	3	4		2	2	2	4	5	4	4	3	4	1	1	1	1				2	2	2	4	5	4	1	1
1	1	1	1	1	5	5	5	5	5	5	5	3	1	1	3	1	1	1	1	1	5	5	5	5		1	1	1	1	1	3	1	1	3	1	1	1	1				1	1	1	1	1	1	1	1
5	5	5	5	5	5	5	5	5	5	5	5	5	5	5	5	5	5	1	1	1	5	4	4	4		5	5	5	5	5	5	5	5	5	5	1	1	1				5	5	5	5	5	5	5	1
3	1	4	4	2	5	5	5	5	5	5	3	5	4	4	5	3	1	1	1	1	5	5	5	4		3	1	4	4	2	5	4	4	5	1	1	1	1				3	1	4	4	2	4	1	1
3	5	5	5	5	5	5	5	5	5	5	5	5	5	5	5	5	5	5	5	5	5	5	4	4		3	5	5	5	5	5	5	5	5	5	5	5	5				3	5	5	5	5	5	5	5
1	1	1	1	1	5	5	5	5	5	5	5	3	1	3	3	1	1	1	1	1	5	5	4	5		1	1	1	1	1	3	1	3	3	1	1	1	1				1	1	1	1	1	1	1	1
3	3	3	3	3	4	4	4	4	5	5	5	4	4	4	4	4	4	4	3	3	4	4	3	5		3	3	3	3	3	4	4	4	4	4	4	3	3				3	3	3	3	3	4	4	4
1	1	1	5	4	5	5	4	4	5	5	3	1	1	4	4	1	1	1	1	1	4	5	5	4		1	1	1	5	4	1	1	4	4	1	1	1	1				1	1	1	5	4	1	1	1
3	5	5	5	5	5	5	4	5	5	5	4	4	4	5	5	4	5	5	1	1	4	4	5	4		3	5	5	5	5	4	4	5	5	5	5	1	1				3	5	5	5	5	4	5	5
2	2	2	1	1	5	5	5	5	5	5	5	5	1	4	5	1	1	1	1	1	5	5	5	5		2	2	2	1	1	5	1	4	5	1	1	1	1				2	2	2	1	1	1	1	1
3	2	3	2	5	5	4	4	5	5	5	5	4	4	5	4	5	2	2	2	2	5	5	4	4		3	2	3	2	5	4	4	5	4	2	2	2	2				3	2	3	2	5	4	2	2
3	3	3	3	4	5	5	4	5	4	4	4	5	4	5	4	4	2	2	2	3	5	4	5	4		3	3	3	3	4	5	4	5	4	2	2	2	3				3	3	3	3	4	4	2	2
1	1	1	1	1	3	5	5	5	5	5	4	4	1	5	4	4	1	1	1	3	5	5	5	5		1	1	1	1	1	4	1	5	4	1	1	1	3				1	1	1	1	1	1	1	1
2	1	1	1	5	5	5	5	5	5	5	3	4	2	5	4	3	4	4	1	3	4		4	4		2	1	1	1	5	4	2	5	4	4	4	1	3				2	1	1	1	5	2	4	4
4	1	4	1	4	1	1	1	4	4	5	3	4	1	4	4	5	5	4	5	3	5	4	4	4		4	1	4	1	4	4	1	4	4	5	4	5	3				4	1	4	1	4	1	5	4
3	2	2	2	2	5	5	4	5	4	5	3	3	2	5	3	3	1	1	1	1	5	4	4	5		3	2	2	2	2	3	2	5	3	1	1	1	1				3	2	2	2	2	2	1	1
4	3	3	2	4	4	4	4	4	4	4	4	4	4	4	4	2	1	1	1	1	5	5	4	4		4	3	3	2	4	4	4	4	4	1	1	1	1				4	3	3	2	4	4	1	1
5	5	5	2	5	5	5	5	5	5	5	2	2	2	5	5	3	1	1	1	1	4	3	3	4		5	5	5	2	5	2	2	5	5	1	1	1	1				5	5	5	2	5	2	1	1
4	5	2	5	4	5	5	5	5	5	5	5	5	1	5	5	1	5	5	5	5	5	5	5	5		4	5	2	5	4	5	1	5	5	5	5	5	5				4	5	2	5	4	1	5	5
4	1	1	1	1	5	5	4	4	5	5	3	4	1	3	4	4	4	3	1	2	5	4	4	5		4	1	1	1	1	4	1	3	4	4	3	1	2				4	1	1	1	1	1	4	3
4	1	4	1	4	5	5	5	3	5	5	2	2	1	1	1	1				3	5	5	5	5		4	1	4	1	4	2	1	1	1				3				4	1	4	1	4	1
2	2	2	2	2	4	4	4	3	4	4	3	4	2	4	4	2	2	4	2	2	4	4	4	4		2	2	2	2	2	4	2	4	4	2	4	2	2				2	2	2	2	2	2	2	4
5	3	3	3	3	5	5	5	5	5	5	5	4	3	4	4	5	2	2	2	2	5	5	5	5		5	3	3	3	3	4	3	4	4	2	2	2	2				5	3	3	3	3	3	2	2
1	1	1	1	5	5	5	4	5	5	5	3	4	1	4	3	5	4	4	3	2	5	5	4	4		1	1	1	1	5	4	1	4	3	4	4	3	2				1	1	1	1	5	1	4	4
5	3	4	3	4	5	5	5	5	5	5	5	5	3	5	5	5					5	5	4	5		5	3	4	3	4	5	3	5	5								5	3	4	3	4	3
5	1	1	1	1	5	4	4	5	5	4	5	5	3	5	5	4					4	3	4	2		5	1	1	1	1	5	3	5	5								5	1	1	1	1	3
3	1	1	1	1	5	5	4	4	5	5	1	2	2	3	3	3					5	5	4	5		3	1	1	1	1	2	2	3	3								3	1	1	1	1	2
2	2	2	2	2	4	4	4	3	4	4	3	3	3	4	4	4	2	2	2	2	4	4	4	4		2	2	2	2	2	3	3	4	4	2	2	2	2				2	2	2	2	2	3	2	2
1	1	1	1	5	5	5	5	5	5	5	5	5	1	5	5	5	5	5	5	5	5	5	4	5		1	1	1	1	5	5	1	5	5	5	5	5	5				1	1	1	1	5	1	5	5
3	3	5	4	4	4	4	4	4	4	4	3	4	2	3	2	2	2	2	2	2	5	4	4	5		3	3	5	4	4	4	2	3	2	2	2	2	2				3	3	5	4	4	2	2	2
4	1	1	1	1	5	5	5	5	5	1	5	2	5	5	4	5					5	5	5	5		4	1	1	1	1	2	5	5	4								4	1	1	1	1	5
1	1	1	1	1	5	5	3	5	5	5	5	1	1	1	1	1					5	5	5	5		1	1	1	1	1	1	1	1	1								1	1	1	1	1	1
3	5	5	5	5	5	5	5	5	5	5	5	5	3	5	5	5	2	2	2	2	5	4	4	5		3	5	5	5	5	5	3	5	5	2	2	2	2				3	5	5	5	5	3	2	2
3	1	1	1	5	5	5	5	4	4	5	4	1	1	5	5	5	5	5	2	2	4	4	3	3		3	1	1	1	5	1	1	5	5	5	5	2	2				3	1	1	1	5	1	5	5
5	1	1	1	1	5	4	4	5	5	5	5	5	3	1	5	4					4	3	4	4		5	1	1	1	1	5	3	1	5								5	1	1	1	1	3
4	5	3	5	5	5	4	5	5	5	5	3	4	1	1	1	1	5	3	3		5	4	4	4		4	5	3	5	5	4	1	1	1	5	3	3					4	5	3	5	5	1	5	3
3	1	5	1	5	5	5	4	5	5	5	5	1	4	5	5	5	5	5		5	5	4	4	5		3	1	5	1	5	1	4	5	5	5	5		5				3	1	5	1	5	4	5	5
2	1	5	1	1	5	4	4	5	5	5	3	5	1	1	3	2	2				5	4	4	4		2	1	5	1	1	5	1	1	3	2							2	1	5	1	1	1	2
5	1	2	3	4	5	5	5	3	4	5	3	4	4	4	3	4	5	5	5	4	5	5	5	4		5	1	2	3	4	4	4	4	3	5	5	5	4				5	1	2	3	4	4	5	5
4	1	1	1	1	5	4	5	4	5	5	4	3	1	2	5	4	2				5	1	2	2		4	1	1	1	1	3	1	2	5	2							4	1	1	1	1	1	2
3	5	5	3	5	5	5	4	4	5	5	4	5	3	5	4	4					5	4	4	4		3	5	5	3	5	5	3	5	4								3	5	5	3	5	3
2	2	2	2	2	4	4	4	4	4	4	4	4	2	4	2	4	2	2	2	2	5	5	5	5		2	2	2	2	2	4	2	4	2	2	2	2	2				2	2	2	2	2	2	2	2
3	5	4	5	5	5	5	4	5	5	5	4	3	5	5	4	5	5	4	2	3	5	5	5	5		3	5	4	5	5	3	5	5	4	5	4	2	3				3	5	4	5	5	5	5	4
1	1	1	1	1	5	5	5	5	5	5	5	5	1	5	5	5					5	5	5	5		1	1	1	1	1	5	1	5	5								1	1	1	1	1	1
3	3	1	1	1	5	5	4	5	5	5	2	3	1	5	3	4					5	4	4	4		3	3	1	1	1	3	1	5	3								3	3	1	1	1	1
2	2	5	2	5	2	4	4	5	5	5	3	4	2	5	3	4	4	4	3	3	5	5	5	5		2	2	5	2	5	4	2	5	3	4	4	3	3				2	2	5	2	5	2	4	4
3	2	4	3	5	5	5	5	5	5	5	5	4	3	5	5	2		3	3	3	5	5	5	4		3	2	4	3	5	4	3	5	5		3	3	3				3	2	4	3	5	3		3
2	2	2	2	2	5	5	5	5	5	5	3	4	2	4	4	4				3	4	3	4	5		2	2	2	2	2	4	2	4	4				3				2	2	2	2	2	2
5	3	3	3	3	5	5	5	5	5	5	5	5	5	5	5	5					5	5	4	5		5	3	3	3	3	5	5	5	5								5	3	3	3	3	5
5	2	2	2	2	5	5	5	5	5	5	5	5	2	5	5	5	2	2	2	5	5	5	5	5		5	2	2	2	2	5	2	5	5	2	2	2	5				5	2	2	2	2	2	2	2
2	2	1	1	1	5	5	4	5	5	5	5	5	2	4	5	5	3	4	2	2	5	4	5	5		2	2	1	1	1	5	2	4	5	3	4	2	2				2	2	1	1	1	2	3	4
5	2	3	2	2	5	5	4	5	5	5	5	4	3	4	4	4					5	4	4	4		5	2	3	2	2	4	3	4	4								5	2	3	2	2	3
5	5	5	5	5	5	5	5	5	5	5	5	4	4	4	4	4	4	4	4	4	4	4	4	4		5	5	5	5	5	4	4	4	4	4	4	4	4				5	5	5	5	5	4	4	4
4	1	2	2	5	5	5	5	5	5	5	5	2	2	5	5	3	5	3	3	3	5	5	5	5		4	1	2	2	5	2	2	5	5	5	3	3	3				4	1	2	2	5	2	5	3
2	1	1	1	1	4	5	3	4	4	4	4	5	3	2	2	2	4	4	3	3	5	5	5	5		2	1	1	1	1	5	3	2	2	4	4	3	3				2	1	1	1	1	3	4	4
1	1	1	1	5	5	5	5	5	5	5	4	3	1	1	2	5					5	5	5	5		1	1	1	1	5	3	1	1	2								1	1	1	1	5	1
1	1	1	1	1	5	5	5	5	5	5	5	2	1	5	1	5	3			3	5	5	4	5		1	1	1	1	1	2	1	5	1	3			3				1	1	1	1	1	1	3
3	2	2	2	4	5	4	4	2	5	5	4	3	2	4	4	5					5	5	5	5		3	2	2	2	4	3	2	4	4								3	2	2	2	4	2
4	4	4	5	4	5	5	5	4	4	4	5	4	4	4	4	4	2	2	2	2	5	5	5	5		4	4	4	5	4	4	4	4	4	2	2	2	2				4	4	4	5	4	4	2	2
3	2	2	2	3	4	4	4	5	5	5	3	3	2	4	2	3	2	2	2	3	5	5	5	3		3	2	2	2	3	3	2	4	2	2	2	2	3				3	2	2	2	3	2	2	2
5	5	5	5	5	5	5	5	5	5	5	5	5	5	5	5	5	5	5	5	5	5	5	5	5		5	5	5	5	5	5	5	5	5	5	5	5	5				5	5	5	5	5	5	5	5
2	5	5	5	5	5	5	5	5	5	5	5	2	5	5	5	5	4	4	2	2	5	5	5	5		2	5	5	5	5	2	5	5	5	4	4	2	2				2	5	5	5	5	5	4	4
3	1	1	1	1	5	5	5	5	5	5	4	4	3	5	5	5	4	3			5	5	5	5		3	1	1	1	1	4	3	5	5	4	3						3	1	1	1	1	3	4	3
3	3	3	3	4	5	5	5	5	5	5	3	4	3	4	4	3	2	2	2	2	4	4	4	4		3	3	3	3	4	4	3	4	4	2	2	2	2				3	3	3	3	4	3	2	2
4	3	5	4	4	5	4	4	5	5	5	4	5	5	5	5	1					4	4	5	2		4	3	5	4	4	5	5	5	5								4	3	5	4	4	5
1	1	1	1	1	5	5	5	5	5	5	5	1	1	1	1	1					5	5	5	5		1	1	1	1	1	1	1	1	1								1	1	1	1	1	1
3	4	4	4	4	5	5	5	5	5	5	5	4	4	4	4	5					5	5	5	5		3	4	4	4	4	4	4	4	4								3	4	4	4	4	4
1	1	1	1	1	5	3	3	5	5	5	4	3	1	1	5	1					5	5	5	5		1	1	1	1	1	3	1	1	5								1	1	1	1	1	1
3	1	5	1	5	5	5	5	5	5	5	5	4	5	5	5	5	2				5	5	5	5		3	1	5	1	5	4	5	5	5	2							3	1	5	1	5	5	2
2	2	1	2	1	5	5	5	5	5	5	4	4	2	5	5	2					5	4	5	5		2	2	1	2	1	4	2	5	5								2	2	1	2	1	2
2	2	5	1	5	5	5	5	5	5	5	5	3	1	4	3	3	4	4			5	5	5	5		2	2	5	1	5	3	1	4	3	4	4						2	2	5	1	5	1	4	4
2	1	1	1	1	4	4	4	4	4	4	3	5	4	5	4	5					5	5	4	5		2	1	1	1	1	5	4	5	4								2	1	1	1	1	4
2	2	4	2	4	5	5	5	5	5	5	2	5	4	5	5	3					5	5	5	5		2	2	4	2	4	5	4	5	5								2	2	4	2	4	4
3	4	3	3	3	5	5	5	5	5	5	5	5	1	5	5	5					5	5	5	5		3	4	3	3	3	5	1	5	5								3	4	3	3	3	1
1	1	1	1	1	4	4	4	4	5	5	4	4	1	4	5	1					5	4	4	5		1	1	1	1	1	4	1	4	5								1	1	1	1	1	1
4	1	2	2	3	5	5	5	5	4	5	4	5	5	5	5	5	2				5	3	4	4		4	1	2	2	3	5	5	5	5	2							4	1	2	2	3	5	2
3	1	1	1	1	5	5	5	5	5	5	5	5	1	1	1	5					5	5	5	5		3	1	1	1	1	5	1	1	1								3	1	1	1	1	1
4	2	2	2	2	5	5	3	5	5	5	3	4	1	4	3	1					5	5	5	4		4	2	2	2	2	4	1	4	3								4	2	2	2	2	1
2	4	4	4	4	5	5	5	2	4	4	4	4	4	4	4	5	4			2	4	4	4	4		2	4	4	4	4	4	4	4	4	4			2				2	4	4	4	4	4	4
4	1	1	1	1	5	5	4	5	5	5	5	4	3	5	5	1				5	5	5	5	5		4	1	1	1	1	4	3	5	5				5				4	1	1	1	1	3
4	4	4	4	4	2	2	2	2	2	2	4	2	2	2	3	2	2	2	2	3	2	2	2	2		4	4	4	4	4	2	2	2	3	2	2	2	3				4	4	4	4	4	2	2	2
5	2	5	5	2	5	5	5	5	5	5	4	3	3	5	4	5	4	4	3	3	5	5	5	5		5	2	5	5	2	3	3	5	4	4	4	3	3				5	2	5	5	2	3	4	4
5	4	4	4	3	5	5	5	5	5	5	4	4	3	4	4	5	5	5	2	4	5	5	5	5		5	4	4	4	3	4	3	4	4	5	5	2	4				5	4	4	4	3	3	5	5
5	5	5	1	1	5	5	5	4	5	5	4	4	4	4	3	4	5	4	2	3	5	5	4	4		5	5	5	1	1	4	4	4	3	5	4	2	3				5	5	5	1	1	4	5	4
4	1	1	1	5	5	5	5	5	5	5	5	5	4	5	5	4					5	5	5	5		4	1	1	1	5	5	4	5	5								4	1	1	1	5	4
4	1	1	1	1	5	5	5	5	5	5	4	5	1	5	5	3	2			5	5	5	5	5		4	1	1	1	1	5	1	5	5	2			5				4	1	1	1	1	1	2
2	2	4	2	4	4	4	4	4	4	4	2	4	2	3	3	3	2	2	2	2	4	4	4	4		2	2	4	2	4	4	2	3	3	2	2	2	2				2	2	4	2	4	2	2	2
5	5	5	5	5	5	5	5	5	5	5	5	5	5	5	5	5	5	5	3	5	5	5	5	3		5	5	5	5	5	5	5	5	5	5	5	3	5				5	5	5	5	5	5	5	5
1	1	4	4	5	5	5	5	3	5	5	3	3	1	5	3	4	5	4	4	3	5	5	5	5		1	1	4	4	5	3	1	5	3	5	4	4	3				1	1	4	4	5	1	5	4
4	2	4	2	4	5	4	5	5	4	4	4	3	3	5	4	4	2	2	2	3	5	4	4	4		4	2	4	2	4	3	3	5	4	2	2	2	3				4	2	4	2	4	3	2	2
5	4	3	3	5	5	5	5	5	5	5	5	5	1	5	5	1					5	5	5	5		5	4	3	3	5	5	1	5	5								5	4	3	3	5	1
2	1	4	2	4	5	5	5	5	5	5	2	4	2	3	3	5	5	5	2	3	5	4	4	5		2	1	4	2	4	4	2	3	3	5	5	2	3				2	1	4	2	4	2	5	5
2	2	2	2	4	5	5	5	5	5	5	5	5	4	5	4	5					5	4	4	4		2	2	2	2	4	5	4	5	4								2	2	2	2	4	4
3	2	3	3	3	5	5	5	5	5	5	5	5	1	5	4	3					5	5	5	5		3	2	3	3	3	5	1	5	4								3	2	3	3	3	1
2	2	2	2	2	1	1	1	1	1	1	1	3	2	2	2	2	2	2	2	2	1	1	1	1		2	2	2	2	2	3	2	2	2	2	2	2	2				2	2	2	2	2	2	2	2
1	1	2	1	1	5	5	5	5	5	5	5	4	1	5	3	5					5	5	5	4		1	1	2	1	1	4	1	5	3								1	1	2	1	1	1
3	3	5	5	5	5	5	5	5	5	5	5	3	3	4	3	3	2	2		4	5	5	5	5		3	3	5	5	5	3	3	4	3	2	2		4				3	3	5	5	5	3	2	2
1	1	1	1	5	5	5	5	5	5	5	5	5	1	5	5	1					5	5	5	5		1	1	1	1	5	5	1	5	5								1	1	1	1	5	1
4	2	2	2	5	5	5	5	5	5	5	4	4	2	5	5	5	4	3	2	4	5	5	5	4		4	2	2	2	5	4	2	5	5	4	3	2	4				4	2	2	2	5	2	4	3
3	2	4	2	4	5	5	3	5	5	5	3	4	2	5	5	5	5	5	5	5	5	5	5	5		3	2	4	2	4	4	2	5	5	5	5	5	5				3	2	4	2	4	2	5	5
2	2	2	2	2	5	5	4	5	4	5	2	5	4	2	5	3		2			5	5	5	5		2	2	2	2	2	5	4	2	5		2						2	2	2	2	2	4		2
1	1	1	1	1	1	1	1	1	1	1	1	1	1	1	1	1	2	2	2	2	1	1	1	1		1	1	1	1	1	1	1	1	1	2	2	2	2				1	1	1	1	1	1	2	2
1	1	4	5	4	5	5	4	5	5	5	4	3	2	1	4	2	5	5	2	2	5	4	3	5		1	1	4	5	4	3	2	1	4	5	5	2	2				1	1	4	5	4	2	5	5
4	3	3	3	3	3	3	3	3	3	3	3	3	3	3	3	3	3	3	3	3	3	3	3	3		4	3	3	3	3	3	3	3	3	3	3	3	3				4	3	3	3	3	3	3	3
1	1	1	1	5	5	5	4	5	5	5	1	5	5	5	5	5					5	5	5	5		1	1	1	1	5	5	5	5	5								1	1	1	1	5	5
3	3	2	4	5	5	4	5	5	5	5	4	5	2	2	5	2	5	5		5	5	5	4	4		3	3	2	4	5	5	2	2	5	5	5		5				3	3	2	4	5	2	5	5
5	1	5	1	5	5	5	5	5	5	5	5	5	5	5	5	5	5				5	5	5	5		5	1	5	1	5	5	5	5	5	5							5	1	5	1	5	5	5
4	1	5	5	5	5	5	5	5	5	5	5	5	5	5	5	5					5	5	5	5		4	1	5	5	5	5	5	5	5								4	1	5	5	5	5
5	5	5	1	5	5	5	5	5	5	5	3	5	5	5	5	2					5	5	5	4		5	5	5	1	5	5	5	5	5								5	5	5	1	5	5
5	4	5	5	5	5	4	5	5	5	5	4	3	3	4	4	4	2	2	2	2	5	5	5	4		5	4	5	5	5	3	3	4	4	2	2	2	2				5	4	5	5	5	3	2	2
2	2	5	5	5	5	4	3	3	5	4	5	4	4	4	4	4	4	4	4	4	5	5	5	3		2	2	5	5	5	4	4	4	4	4	4	4	4				2	2	5	5	5	4	4	4
4	1	5	5	5	5	5	5	5	5	5	4	1	1	1	1	1	5	5	5	5	5	5	3	4		4	1	5	5	5	1	1	1	1	5	5	5	5				4	1	5	5	5	1	5	5
3	2	3	2	5	5	5	5	5	5	5	3	5	3	5	5	5	3	3	3	3	5	5	5	5		3	2	3	2	5	5	3	5	5	3	3	3	3				3	2	3	2	5	3	3	3
2	5	5	4	4	5	5	5	5	5	5	3	5	4	2	4	5	2				5	5	4	4		2	5	5	4	4	5	4	2	4	2							2	5	5	4	4	4	2
4	4	3	3	4	5	5	5	5	5	5	5	4	3	4	4	4	2	3	2	2	5	5	4	5		4	4	3	3	4	4	3	4	4	2	3	2	2				4	4	3	3	4	3	2	3
1	1	1	1	1	5	5	4	5	4	5	3	4	2	4	4	3					4	5	4	3		1	1	1	1	1	4	2	4	4								1	1	1	1	1	2
5	1	5	1	5	5	5	5	5	5	5	5	5	1	5	5	1					5	5	5	5		5	1	5	1	5	5	1	5	5								5	1	5	1	5	1
3	4	4	2	4	5	5	4	5	5	5	4	4	2	5	5	5	5	5	5	5	5	5	5	5		3	4	4	2	4	4	2	5	5	5	5	5	5				3	4	4	2	4	2	5	5
1	1	1	1	3	5	5	4	5	5	5	3	5	1	5	3	1					5	5	5	5		1	1	1	1	3	5	1	5	3								1	1	1	1	3	1
1	1	1	1	1	5	5	4	5	5	5	3	5	3	4	3	5	5	4	2	2	4	5	4	3		1	1	1	1	1	5	3	4	3	5	4	2	2				1	1	1	1	1	3	5	4
5	5	4	1	5	5	5	3	5	5	5	3	5	4	5	5	5				2	5	5	5	5		5	5	4	1	5	5	4	5	5				2				5	5	4	1	5	4
4	5	5	4	4	5	5	4	5	3	5	3	3	2	4	3	3					5	4	4	4		4	5	5	4	4	3	2	4	3								4	5	5	4	4	2
1	1	4	1	4	5	5	5	5	5	5	5	3	5	5	5	5					2	2	2	2		1	1	4	1	4	3	5	5	5								1	1	4	1	4	5
5	2	4	2	4	5	5	5	5	5	5	5	5	3	5	5	2					5	5	5	5		5	2	4	2	4	5	3	5	5								5	2	4	2	4	3
4	1	1	1	1	5	3	5	5	5	5	2	5	1	4	4	4	5	5		3	5	5	5	5		4	1	1	1	1	5	1	4	4	5	5		3				4	1	1	1	1	1	5	5
5	4	4	4	4	5	5	5	5	5	5	5	5	5	5	5	5					4	4	4	4		5	4	4	4	4	5	5	5	5								5	4	4	4	4	5
4	4	4	4	4	5	5	5	5	5	5	4	3	4	5	5	5	5	5	5	5	5	5	5	4		4	4	4	4	4	3	4	5	5	5	5	5	5				4	4	4	4	4	4	5	5
1	1	1	1	1	2	2	2	2	2	2	1	1	1	2	2	2	2	2		2	2	2	2	2		1	1	1	1	1	1	1	2	2	2	2		2				1	1	1	1	1	1	2	2
1	1	1	1	4	5	5	5	5	5	5	3	4	1	5	3	4	5	5		4	5	5	4	5		1	1	1	1	4	4	1	5	3	5	5		4				1	1	1	1	4	1	5	5
2	1	1	1	1	5	5	4	5	5	5	4	1	2	1	1	1					5	5	4	5		2	1	1	1	1	1	2	1	1								2	1	1	1	1	2
1	1	1	1	1	4	3	4	4	4	4	1	4	1	4	4	4					5	5	4	4		1	1	1	1	1	4	1	4	4								1	1	1	1	1	1
1	1	1	1	5	5	5	5	4	4	4	2	5	3	5	5	5	5	3	3	5	5	5	5	5		1	1	1	1	5	5	3	5	5	5	3	3	5				1	1	1	1	5	3	5	3
1	1	1	5	5	5	5	2	5	5	5	5	3	3	3	3	3					5	5	4	5		1	1	1	5	5	3	3	3	3								1	1	1	5	5	3
4	4	4	4	4	5	5	5	5	5	5	2	4	3	5	4	4	4	4	4	3	5	5	5	4		4	4	4	4	4	4	3	5	4	4	4	4	3				4	4	4	4	4	3	4	4
1	2	1	1	1	5	5	5	5	5	5	5	4	4	4	4	4	5	5	5	5	4	4	3	4		1	2	1	1	1	4	4	4	4	5	5	5	5				1	2	1	1	1	4	5	5
3	1	4	4	1	5	5	4	5	5	5	4	4	1	2	3	4					4	3	3	2		3	1	4	4	1	4	1	2	3								3	1	4	4	1	1
4	5	5	5	5	1	2	3	2	2	2	3	1	2	2	2	4					1	1	1	1		4	5	5	5	5	1	2	2	2								4	5	5	5	5	2
2	3	3	3	3	5	5	5	5	5	5	4	4	1	5	5	5	5	3	5	4	4	4	4	4		2	3	3	3	3	4	1	5	5	5	3	5	4				2	3	3	3	3	1	5	3
4	1	1	1	4	5	5	4	5	5	4	3	3	5	5	5	2					5	5	5	5		4	1	1	1	4	3	5	5	5								4	1	1	1	4	5
3	1	4	3	3	5	4	3	3	4	4	2	3	2	4	3	2	5	4	2	2	5	5	5	5		3	1	4	3	3	3	2	4	3	5	4	2	2				3	1	4	3	3	2	5	4
1	1	4	4	4	5	5	5	5	5	5	3	3	1	5	5	5	5	5	3	3	5	5	3	5		1	1	4	4	4	3	1	5	5	5	5	3	3				1	1	4	4	4	1	5	5
3	1	5	1	5	5	5	4	5	4	5	3	4	3	4	4	3	2				5	5	5	5		3	1	5	1	5	4	3	4	4	2							3	1	5	1	5	3	2
1	1	1	1	5	5	3	4	5	5	5	3	2	1	1	2	1					4	4	4	5		1	1	1	1	5	2	1	1	2								1	1	1	1	5	1
1	1	4	1	5	5	5	5	5	5	5	5	5	1	5	5	1					5	5	5	5		1	1	4	1	5	5	1	5	5								1	1	4	1	5	1
1	5	1	1	5	5	5	4	5	5	5	3	4	5	5	5	5					4	3	4	4		1	5	1	1	5	4	5	5	5								1	5	1	1	5	5
1	5	3	2	1	1	1	1	1	1	1	1	3	3	1	1	5					1	1	1	1		1	5	3	2	1	3	3	1	1								1	5	3	2	1	3
4	2	2	2	2	5	5	5	5	5	5	3	2	2	2	2	2	2	2	2	2	5	5	5	5		4	2	2	2	2	2	2	2	2	2	2	2	2				4	2	2	2	2	2	2	2
5	2	2	2	4	5	5	5	5	5	5	3	4	3	4	4	3	2	2	2	2	5	5	5	5		5	2	2	2	4	4	3	4	4	2	2	2	2				5	2	2	2	4	3	2	2
5	5	1	5	5	5	5	5	5	5	5	5	5	1	5	5	5	3	3	3	3	3	5	4	5		5	5	1	5	5	5	1	5	5	3	3	3	3				5	5	1	5	5	1	3	3
2	2	2	4	4	5	5	5	5	5	5	5	3	2	2	4	4	4	3	4	3	5	5	5	5		2	2	2	4	4	3	2	2	4	4	3	4	3				2	2	2	4	4	2	4	3
3	2	1	1	3	5	5	5	5	5	5	3	3	1	4	1	1					5	5	5	5		3	2	1	1	3	3	1	4	1								3	2	1	1	3	1
5	4	1	1	1	5	5	5	5	5	5	5	4	1	1	4	1					5	4	5	5		5	4	1	1	1	4	1	1	4								5	4	1	1	1	1
2	2	2	2	2	5	5	5	5	5	5	5	4	3	3	3	3	2	2	2	2	5	5	5	4		2	2	2	2	2	4	3	3	3	2	2	2	2				2	2	2	2	2	3	2	2
1	1	1	1	1	5	5	5	5	5	5	3	5	1	5	5	5					5	5	5	4		1	1	1	1	1	5	1	5	5								1	1	1	1	1	1
4	1	1	4	4	5	5	5	5	5	5	5	4	3	5	4	5					5	4	4	5		4	1	1	4	4	4	3	5	4								4	1	1	4	4	3
3	3	3	3	4	5	5	5	5	5	5	5	4	3	3	3	3	3	3	3	3	5	5	5	5		3	3	3	3	4	4	3	3	3	3	3	3	3				3	3	3	3	4	3	3	3
5	5	2	2	2	5	5	5	5	5	5	4	4	2	5	5	5					5	5	5	4		5	5	2	2	2	4	2	5	5								5	5	2	2	2	2
3	5	3	3	3	5	5	4	5	5	5	5	5	5	5	4	5					4	5	4	3		3	5	3	3	3	5	5	5	4								3	5	3	3	3	5
4	1	4	4	4	5	5	4	5	5	4	3	4	2	3	4	4	5	5	5	4	5	5	5	4		4	1	4	4	4	4	2	3	4	5	5	5	4				4	1	4	4	4	2	5	5
1	5	3	2	1	1	1	1	1	1	1	1	3	3	1	1	5					1	1	1	1		1	5	3	2	1	3	3	1	1								1	5	3	2	1	3
1	1	1	1	1	5	5	5	5	5	5	5	4	1	5	5	5					5	5	5	5		1	1	1	1	1	4	1	5	5								1	1	1	1	1	1
1	2	2	2	1	1	1	1	1	1	1	1	2	2	1	1	2	2	2	2	2	1	1	1	1		1	2	2	2	1	2	2	1	1	2	2	2	2				1	2	2	2	1	2	2	2
3	1	1	1	1	5	5	5	5	5	5	5	3	1	4	5	5					5	5	5	5		3	1	1	1	1	3	1	4	5								3	1	1	1	1	1
4	4	3	3	3	5	5	4	5	5	5	5	3	2	3	3	2					5	5	5	5		4	4	3	3	3	3	2	3	3								4	4	3	3	3	2
4	2	4	2	4	5	5	5	5	5	5	5	2	2	4	4	4	2	2	2	2	5	5	5	5		4	2	4	2	4	2	2	4	4	2	2	2	2				4	2	4	2	4	2	2	2
5	1	5	5	5	5	5	5	5	5	5	5	5	5	5	5	5	5	5	5	5	5	5	5	5		5	1	5	5	5	5	5	5	5	5	5	5	5				5	1	5	5	5	5	5	5
1	5	5	5	5	5	5	4	5	5	5	3	5	1	3	5	5	5	5	3	3	5	5	5	3		1	5	5	5	5	5	1	3	5	5	5	3	3				1	5	5	5	5	1	5	5
1	1	1	1	5	5	5	5	5	5	5	5	5	1	5	5	5					5	5	5	5		1	1	1	1	5	5	1	5	5								1	1	1	1	5	1
5	2	4	1	3	5	4	4	4	4	4	4	3	3	3	3	3					1	1	1	1		5	2	4	1	3	3	3	3	3								5	2	4	1	3	3
1	1	1	1	1	5	5	5	5	5	5	2	5	5	5	5	5					5	5	5	5		1	1	1	1	1	5	5	5	5								1	1	1	1	1	5
2	2	2	2	2	5	5	5	5	5	5	2	5	2	5	5	2	2	2	2	2	5	5	5	5		2	2	2	2	2	5	2	5	5	2	2	2	2				2	2	2	2	2	2	2	2
4	4	4	2	4	5	5	5	5	5	5	5	5	5	5	5	2	5	2	5	4	5	5	5	5		4	4	4	2	4	5	5	5	5	5	2	5	4				4	4	4	2	4	5	5	2
1	1	4	4	4	5	3	4	5	5	5	2	4	2	5	5	5					5	5	5	5		1	1	4	4	4	4	2	5	5								1	1	4	4	4	2
5	5	5	5	5	5	5	5	5	5	5	4	3	1	5	5	5					5	5	5	5		5	5	5	5	5	3	1	5	5								5	5	5	5	5	1
2	1	4	4	4	5	5	4	4	5	5	3	3	2	4	3	3	2				5	5	4	4		2	1	4	4	4	3	2	4	3	2							2	1	4	4	4	2	2
2	2	2	2	5	5	5	4	5	5	5	4	4	4	4	4	4	2	2	2	2	5	5	4	5		2	2	2	2	5	4	4	4	4	2	2	2	2				2	2	2	2	5	4	2	2
2	2	2	2	2	4	4	4	4	4	4	4	2	4	4	4	4	2	2	2	2	4	4	4	4		2	2	2	2	2	2	4	4	4	2	2	2	2				2	2	2	2	2	4	2	2
4	1	1	1	2	5	4	5	4	5	4	2	2	2	4	4	2	2	2		2	3	3	3	4		4	1	1	1	2	2	2	4	4	2	2		2				4	1	1	1	2	2	2	2
2	2	2	2	2	3	4	3	4	4	4	4	4	3	4	4	4					3	3	3	3		2	2	2	2	2	4	3	4	4								2	2	2	2	2	3
1	1	1	1	5	5	5	5	5	5	5	3	3	2	4	3	4	4	4		3	5	4	4	5		1	1	1	1	5	3	2	4	3	4	4		3				1	1	1	1	5	2	4	4
5	5	5	5	5	5	5	5	5	5	5	5	5	5	5	5	5					5	5	5	5		5	5	5	5	5	5	5	5	5								5	5	5	5	5	5
2	2	2	2	5	5	5	4	5	4	5	4	3	1	5	4	1					5	5	5	4		2	2	2	2	5	3	1	5	4								2	2	2	2	5	1
3	2	2	2	2	4	4	4	4	4	4	3	3	2	3	3	4	2	2	2	2	4	4	4	4		3	2	2	2	2	3	2	3	3	2	2	2	2				3	2	2	2	2	2	2	2
4	5	5	4	3	5	4	4	4	4	5	3	2	4	2	4	4	4	3			5	4	4	2		4	5	5	4	3	2	4	2	4	4	3						4	5	5	4	3	4	4	3
3	3	3	3	5	5	5	3	3	4	5	3	3	4	4	3	3	2	2	2	2	4	4	4	4		3	3	3	3	5	3	4	4	3	2	2	2	2				3	3	3	3	5	4	2	2
3	2	2	3	4	5	5	5	5	5	5	3	4	2	4	3	4	2	2	2	2	5	5	4	4		3	2	2	3	4	4	2	4	3	2	2	2	2				3	2	2	3	4	2	2	2
4	4	4	4	4	5	5	5	5	5	5	5	5	1	5	5	5					5	5	5	4		4	4	4	4	4	5	1	5	5								4	4	4	4	4	1
4	4	4	4	4	4	4	4	4	4	4	4	4	2	4	4	5	5	5	5	5	5	5	5	5		4	4	4	4	4	4	2	4	4	5	5	5	5				4	4	4	4	4	2	5	5
3	4	5	4	5	5	5	4	5	5	5	4	4	1	4	3	3	4	4		3	5	5	4	5		3	4	5	4	5	4	1	4	3	4	4		3				3	4	5	4	5	1	4	4
5	3	5	1	5	5	5	5	5	5	5	5	5	5	5	5	5	3				5	5	5	5		5	3	5	1	5	5	5	5	5	3							5	3	5	1	5	5	3
2	4	5	1	2	5	5	5	5	5	5	4	4	4	5	5	4	5	5	5	5	4	5	4	5		2	4	5	1	2	4	4	5	5	5	5	5	5				2	4	5	1	2	4	5	5
3	2	5	3	5	5	5	5	5	5	5	3	5	5	5	5	5	3	3	3	3	5	5	5	5		3	2	5	3	5	5	5	5	5	3	3	3	3				3	2	5	3	5	5	3	3
1	1	1	1	5	5	5	5	5	5	5	3	4	1	5	4	5	2	2			4	3	4	4		1	1	1	1	5	4	1	5	4	2	2						1	1	1	1	5	1	2	2
4	4	4	3	4	5	5	5	5	5	5	5	4	4	5	4	5	2	2	2	2	5	5	5	5		4	4	4	3	4	4	4	5	4	2	2	2	2				4	4	4	3	4	4	2	2
4	2	4	2	4	4	4	4	5	5	5	4	4	2	4	4	4	2	2	2	3	5	5	4	4		4	2	4	2	4	4	2	4	4	2	2	2	3				4	2	4	2	4	2	2	2
3	2	2	2	2	4	4	4	4	4	4	3	3	2	3	3	4	2	2	2	2	4	4	4	4		3	2	2	2	2	3	2	3	3	2	2	2	2				3	2	2	2	2	2	2	2
4	1	2	2	2	4	4	4	4	4	4	4	3	2	4	3	3	2	2	2	2	4	4	4	4		4	1	2	2	2	3	2	4	3	2	2	2	2				4	1	2	2	2	2	2	2
2	2	2	2	2	5	5	5	5	5	5	5	5	5	5	5	5	2	2	2	2	5	5	5	5		2	2	2	2	2	5	5	5	5	2	2	2	2				2	2	2	2	2	5	2	2
3	1	1	1	1	5	5	3	5	5	5	3	2	1	5	1	1					5	5	5	5		3	1	1	1	1	2	1	5	1								3	1	1	1	1	1
4	4	2	3	4	5	5	5	5	5	5	5	4	2	4	3	3	4				5	5	4	4		4	4	2	3	4	4	2	4	3	4							4	4	2	3	4	2	4
4	4	4	4	4	5	5	5	5	5	5	4	3	1	3	5	4	2	2	2	3	5	5	5	4		4	4	4	4	4	3	1	3	5	2	2	2	3				4	4	4	4	4	1	2	2
4	2	4	2	2	5	5	5	5	5	5	5	5	2	2	5	5	2	2	2	2	5	5	5	5		4	2	4	2	2	5	2	2	5	2	2	2	2				4	2	4	2	2	2	2	2
1	3	3	1	3	4	4	4	4	4	4	2	2	2	4	1	3	3				5	5	5	5		1	3	3	1	3	2	2	4	1	3							1	3	3	1	3	2	3
2	1	1	1	1	5	5	5	5	5	5	2	3	2	4	4	4	2	2			5	3	4	5		2	1	1	1	1	3	2	4	4	2	2						2	1	1	1	1	2	2	2
1	1	1	4	4	5	5	5	3	5	5	2	2	1	3	3	3					5	4	4	4		1	1	1	4	4	2	1	3	3								1	1	1	4	4	1
3	1	3	1	3	5	5	4	5	5	5	5	5	5	5	5	5					5	5	5	4		3	1	3	1	3	5	5	5	5								3	1	3	1	3	5
4	4	3	3	5	5	5	5	5	5	5	4	4	1	1	5	1					5	5	5	4		4	4	3	3	5	4	1	1	5								4	4	3	3	5	1
1	1	1	1	2	5	5	5	5	5	5	3	2	2	2	2	3					5	4	4	4		1	1	1	1	2	2	2	2	2								1	1	1	1	2	2
4	1	2	1	2	5	5	5	5	5	5	5	4	1	5	3	2					5	5	4	5		4	1	2	1	2	4	1	5	3								4	1	2	1	2	1
3	1	4	4	1	5	5	4	5	5	5	4	4	1	2	3	4					4	3	3	2		3	1	4	4	1	4	1	2	3								3	1	4	4	1	1
																										336	335	332	333	335	335	336	336	335	253	239	225	239				336	335	332	333	335	336	253	239
[truncated: 3 more columns]
