# Supplementary material for: Socially Responsible Behaviors of Nursing Students in Private Universities in Santiago, Chile: A Study on the Alignment with Sustainable Development Goals
Source: Nurs Rep. 2025 Mar 10;15(3):93. doi: 10.3390/nursrep15030093 (PMC11946046; doi:10.3390/nursrep15030093)
Supplement: Supplementary file 1 [file nursrep-15-00093-s001.zip › SUPLEMENTARY/ICOSORE_U_337_10.dat.txt]

2	4	4	2	4	1	1	1	1	1
4	2	4	2	5	3
1	1	1	1	1	1	1	1	1	1
5	3	4	2	4	4	2	1	1	3
4	1	4	4	1	5	1	1	1	1
4	5	5	4	5	4	5	5	4	4
4	5	5	5	5	5	5	5	5	5
3	4	3	1	4	2	4	2	2	2
2	1	4	4	2	1	1	1	1	1
1	1	5	1	5	1	5	5	1	3
3	1	3	1	5	2	1	1	1	1
4	4	5	4	4	4	5	5	5	5
5	4	3	5	5	3	3	3	3	3
4	1	1	1	4	1	5	5	5	5
4	4	5	1	5	5	1	1	1	1
2	4	4	1	5	1	5	4	2	1
1	5	5	5	5	5	5	5	5	5
5	1	5	5	5	4	1	1	1	1
1	5		1	4	1	1	1	1	1
1	1	1	1	1	3	2	1	1	3
2	2	2	2	4	2	2	2	2	2
2	4	1	3	2	2	1	1	1	1
5	4	3	3	5	3	1	1	1	2
4	4	4	1	4	3	1	1	1	1
4	3	4	3	4	3	3	3	3	3
2	1	2	3	4	3	5	5	5	5
4	1	4	1	4	1	3	3	1	5
1	1	1	1	1	1	1	1	1	1
					4	1	1	1	1
1	5	5	4	4	1	5	4	5	3
2	1	1	4	1	1	1	1	1	1
4	1	4	1	5	3	1	1	1	1
2	5	5	4	3	2	4	4	3	4
3	5	4	5	3	1	1	1	1	1
4	1	3	1	4	3	1	1	1	1
5	3	3	3	3	5	2	2	2	2
1	1				1	2	2	1	2
3	1	4	4	5	4	5	2	1	1
2	2	2	2	2	2	2	2	2	2
4	3	1	1	1	3	3	3	3	5
4	3	2	2	4	4	1	1	1	1
4	4	3	3	3	3	3	3	3	4
4	5	3	2	5	4	3	3	3	3
1	1	1	1	1	1	3	1	1	1
3	1	3	2	4	4	1	3	4	4
5	5	5		5	2	5	5	5	5
1	1	1	1	5	1	1	1	1	1
1	1	1	1	1	2	1	1	1	1
3	3	4	1	3	4	4	5	3	4
1	5	3	1	5	1	5	5	1	5
4	3	5	3	5	5	1	1	1	1
1	1	1	1	1	1	1	1	1	2
4	1	4	5	5	5	1	2	1	1
4	1	1	1	1	1	1	1	1	1
2	1	1	1	1	1	1	1	1	1
1	1	1	1	1	2	5	5	3	4
4	4	4	4	5	4	5	5	3	2
3	4	3	3	5	3	2	2	2	2
1	1	1	1	1	1	1		1	1
5	1	3	1	3	1	1	1	1	1
4	3		4	3	4	4	4	4	4
5	3	3	2	4	5	4	3	4	4
5	5	5	5	5	1	5	5	5	5
4	4	4	2	1	1	5	4	4	3
4	4	2	5	4	4	4	4	2	4
3	2	4	2	4	3	1	1	1	1
4	1	1	1	1	1	4	1	1	1
2	5	5	5	5	5	3	2	1	3
4	3	3	4	3	4	2	2	2
2	2	2	2	2	3	1	1	1	1
1	1	4	1	4	1	1	1	1	1
4	1	1	1	1	2	5	4	3	4
1	1	4	3	2	5	5	5	5	5
2	2	3	3	3	1	4	4	2	3
5	5	5	3	5	5	1	1	1	1
3	1	1	1	4	1	4	3	2	4
2	1	4	4	5	1	4	3	1	3
4	3	3	3	4	1	3	3	3	2
3	1	1	1	4	1	2	1	1	1
2	2	2	5	5	2	4	4	3	3
2	1	4	1	4	2	4	4	2	5
5	5	5	5	5	4	5	5	5	5
4	2	3	2	5	5	2	2	2	2
4	1	4	1	5	1	1	1	1	1
2	3	2	2	2	2	4	3	2	1
1	1	1	1	1	4	1	1	1	1
2	2	2	2	2	2	4	2	1	3
5	5	4	2	4	2	5	5	1	5
2	1	4	1	4	2	1	1	1	1
3	5	5	5	5	1	1	1	1	1
4	3	5	5	5	3	1	1	1	3
4	2	4	4	5	4	5	5	2	3
1	1	1	1	1	1	1	1	1	1
4	5	5	1	5	3	4	3	3	3
3	4	4	4	4	3	5	5	4	4
1	1	1	1	2	2	1	1	1	1
2	2	2	2	2	2	4	2	2	3
4	1	1	1	1	1	4	3	2	3
3	1	1	1	1	1	1	1	1	1
3	2	2	3	2	2	4	3	2	2
2	5	4	2	4	3	1	1	1	1
3	4	4	2	4	2	3	3	2	3
1	1	1	1	1	1	5	5	5	5
4	1	1	1	1	3	1	1	1	1
2	3	4	2	1	4	3	2	1	1
2	4	4	4	4	4	1	1	1	1
3	4	3	4	5	2	5	5	5	4
1	1	1	1	1	4	1	4	1	1
2	2	4	2	4	5	1	1	1	1
1	1	1	1	1	1	1	1	1	1
3	4	4	4	2	4	5	4	2	4
3	3	2	3	4	1	4	4	2	4
1	1	1	1	1	1	1	1	1	1
4	5	3	4	4	2	1	1	1	1
5	5	5	5	5	5	3	3	3	3
3	4	3	1	3	1	5	4	3	3
3	4	4	4	2	5	5	5	5	3
5	3	5	2	5	1	2	1	1	1
3	4	4	4	5	3	5	4	4	4
4	5	3	4	5	1	4	2	1	3
4				5	5	2
5	3	4	4	4	4	3	3	3	3
3	3	3	4	4	3	1	1	1	1
5	5	4	5	5
4	4	3	2	4	2	2	2	2	2
4	3	4	2	4	4	2	2	2	2
5	3	4	4	2	3	3	3	2	3
2	2	2	4	5	4	1	1	1	1
1	1	1	1	1	1	1	1	1	1
5	5	5	5	5	5	5	1	1	1
3	1	4	4	2	4	1	1	1	1
3	5	5	5	5	5	5	5	5	5
1	1	1	1	1	1	1	1	1	1
3	3	3	3	3	4	4	4	3	3
1	1	1	5	4	1	1	1	1	1
3	5	5	5	5	4	5	5	1	1
2	2	2	1	1	1	1	1	1	1
3	2	3	2	5	4	2	2	2	2
3	3	3	3	4	4	2	2	2	3
1	1	1	1	1	1	1	1	1	3
2	1	1	1	5	2	4	4	1	3
4	1	4	1	4	1	5	4	5	3
3	2	2	2	2	2	1	1	1	1
4	3	3	2	4	4	1	1	1	1
5	5	5	2	5	2	1	1	1	1
4	5	2	5	4	1	5	5	5	5
4	1	1	1	1	1	4	3	1	2
4	1	4	1	4	1				3
2	2	2	2	2	2	2	4	2	2
5	3	3	3	3	3	2	2	2	2
1	1	1	1	5	1	4	4	3	2
5	3	4	3	4	3
5	1	1	1	1	3
3	1	1	1	1	2
2	2	2	2	2	3	2	2	2	2
1	1	1	1	5	1	5	5	5	5
3	3	5	4	4	2	2	2	2	2
4	1	1	1	1	5
1	1	1	1	1	1
3	5	5	5	5	3	2	2	2	2
3	1	1	1	5	1	5	5	2	2
5	1	1	1	1	3
4	5	3	5	5	1	5	3	3
3	1	5	1	5	4	5	5		5
2	1	5	1	1	1	2
5	1	2	3	4	4	5	5	5	4
4	1	1	1	1	1	2
3	5	5	3	5	3
2	2	2	2	2	2	2	2	2	2
3	5	4	5	5	5	5	4	2	3
1	1	1	1	1	1
3	3	1	1	1	1
2	2	5	2	5	2	4	4	3	3
3	2	4	3	5	3		3	3	3
2	2	2	2	2	2				3
5	3	3	3	3	5
5	2	2	2	2	2	2	2	2	5
2	2	1	1	1	2	3	4	2	2
5	2	3	2	2	3
5	5	5	5	5	4	4	4	4	4
4	1	2	2	5	2	5	3	3	3
2	1	1	1	1	3	4	4	3	3
1	1	1	1	5	1
1	1	1	1	1	1	3			3
3	2	2	2	4	2
4	4	4	5	4	4	2	2	2	2
3	2	2	2	3	2	2	2	2	3
5	5	5	5	5	5	5	5	5	5
2	5	5	5	5	5	4	4	2	2
3	1	1	1	1	3	4	3
3	3	3	3	4	3	2	2	2	2
4	3	5	4	4	5
1	1	1	1	1	1
3	4	4	4	4	4
1	1	1	1	1	1
3	1	5	1	5	5	2
2	2	1	2	1	2
2	2	5	1	5	1	4	4
2	1	1	1	1	4
2	2	4	2	4	4
3	4	3	3	3	1
1	1	1	1	1	1
4	1	2	2	3	5	2
3	1	1	1	1	1
4	2	2	2	2	1
2	4	4	4	4	4	4			2
4	1	1	1	1	3				5
4	4	4	4	4	2	2	2	2	3
5	2	5	5	2	3	4	4	3	3
5	4	4	4	3	3	5	5	2	4
5	5	5	1	1	4	5	4	2	3
4	1	1	1	5	4
4	1	1	1	1	1	2			5
2	2	4	2	4	2	2	2	2	2
5	5	5	5	5	5	5	5	3	5
1	1	4	4	5	1	5	4	4	3
4	2	4	2	4	3	2	2	2	3
5	4	3	3	5	1
2	1	4	2	4	2	5	5	2	3
2	2	2	2	4	4
3	2	3	3	3	1
2	2	2	2	2	2	2	2	2	2
1	1	2	1	1	1
3	3	5	5	5	3	2	2		4
1	1	1	1	5	1
4	2	2	2	5	2	4	3	2	4
3	2	4	2	4	2	5	5	5	5
2	2	2	2	2	4		2
1	1	1	1	1	1	2	2	2	2
1	1	4	5	4	2	5	5	2	2
4	3	3	3	3	3	3	3	3	3
1	1	1	1	5	5
3	3	2	4	5	2	5	5		5
5	1	5	1	5	5	5
4	1	5	5	5	5
5	5	5	1	5	5
5	4	5	5	5	3	2	2	2	2
2	2	5	5	5	4	4	4	4	4
4	1	5	5	5	1	5	5	5	5
3	2	3	2	5	3	3	3	3	3
2	5	5	4	4	4	2
4	4	3	3	4	3	2	3	2	2
1	1	1	1	1	2
5	1	5	1	5	1
3	4	4	2	4	2	5	5	5	5
1	1	1	1	3	1
1	1	1	1	1	3	5	4	2	2
5	5	4	1	5	4				2
4	5	5	4	4	2
1	1	4	1	4	5
5	2	4	2	4	3
4	1	1	1	1	1	5	5		3
5	4	4	4	4	5
4	4	4	4	4	4	5	5	5	5
1	1	1	1	1	1	2	2		2
1	1	1	1	4	1	5	5		4
2	1	1	1	1	2
1	1	1	1	1	1
1	1	1	1	5	3	5	3	3	5
1	1	1	5	5	3
4	4	4	4	4	3	4	4	4	3
1	2	1	1	1	4	5	5	5	5
3	1	4	4	1	1
4	5	5	5	5	2
2	3	3	3	3	1	5	3	5	4
4	1	1	1	4	5
3	1	4	3	3	2	5	4	2	2
1	1	4	4	4	1	5	5	3	3
3	1	5	1	5	3	2
1	1	1	1	5	1
1	1	4	1	5	1
1	5	1	1	5	5
1	5	3	2	1	3
4	2	2	2	2	2	2	2	2	2
5	2	2	2	4	3	2	2	2	2
5	5	1	5	5	1	3	3	3	3
2	2	2	4	4	2	4	3	4	3
3	2	1	1	3	1
5	4	1	1	1	1
2	2	2	2	2	3	2	2	2	2
1	1	1	1	1	1
4	1	1	4	4	3
3	3	3	3	4	3	3	3	3	3
5	5	2	2	2	2
3	5	3	3	3	5
4	1	4	4	4	2	5	5	5	4
1	5	3	2	1	3
1	1	1	1	1	1
1	2	2	2	1	2	2	2	2	2
3	1	1	1	1	1
4	4	3	3	3	2
4	2	4	2	4	2	2	2	2	2
5	1	5	5	5	5	5	5	5	5
1	5	5	5	5	1	5	5	3	3
1	1	1	1	5	1
5	2	4	1	3	3
1	1	1	1	1	5
2	2	2	2	2	2	2	2	2	2
4	4	4	2	4	5	5	2	5	4
1	1	4	4	4	2
5	5	5	5	5	1
2	1	4	4	4	2	2
2	2	2	2	5	4	2	2	2	2
2	2	2	2	2	4	2	2	2	2
4	1	1	1	2	2	2	2		2
2	2	2	2	2	3
1	1	1	1	5	2	4	4		3
5	5	5	5	5	5
2	2	2	2	5	1
3	2	2	2	2	2	2	2	2	2
4	5	5	4	3	4	4	3
3	3	3	3	5	4	2	2	2	2
3	2	2	3	4	2	2	2	2	2
4	4	4	4	4	1
4	4	4	4	4	2	5	5	5	5
3	4	5	4	5	1	4	4		3
5	3	5	1	5	5	3
2	4	5	1	2	4	5	5	5	5
3	2	5	3	5	5	3	3	3	3
1	1	1	1	5	1	2	2
4	4	4	3	4	4	2	2	2	2
4	2	4	2	4	2	2	2	2	3
3	2	2	2	2	2	2	2	2	2
4	1	2	2	2	2	2	2	2	2
2	2	2	2	2	5	2	2	2	2
3	1	1	1	1	1
4	4	2	3	4	2	4
4	4	4	4	4	1	2	2	2	3
4	2	4	2	2	2	2	2	2	2
1	3	3	1	3	2	3
2	1	1	1	1	2	2	2
1	1	1	4	4	1
3	1	3	1	3	5
4	4	3	3	5	1
1	1	1	1	2	2
4	1	2	1	2	1
3	1	4	4	1	1
