# Supplementary material for: Socially Responsible Behaviors of Nursing Students in Private Universities in Santiago, Chile: A Study on the Alignment with Sustainable Development Goals
Source: Nurs Rep. 2025 Mar 10;15(3):93. doi: 10.3390/nursrep15030093 (PMC11946046; doi:10.3390/nursrep15030093)
Supplement: Supplementary file 1 [file nursrep-15-00093-s001.zip › SUPLEMENTARY/ICOSORE_U_LAB.txt]

1. SA1
2. SA2
3. SA3
4. SA4
5. SA5
6. CC1
7. CC2
8. CC3
9. CC4
10. RE1
11. RE2
12. RE3
13. RE4
