# Supplementary material for: Socially Responsible Behaviors of Nursing Students in Private Universities in Santiago, Chile: A Study on the Alignment with Sustainable Development Goals
Source: Nurs Rep. 2025 Mar 10;15(3):93. doi: 10.3390/nursrep15030093 (PMC11946046; doi:10.3390/nursrep15030093)
Supplement: Supplementary file 1 [file nursrep-15-00093-s001.zip › SUPLEMENTARY/output2F10I.txt]

                                     xF A C T O R   


                           Unrestricted Factor Analysis 

                               Release Version 12.01.02  x64bits
                                         December, 2021
                            Rovira i Virgili University
                                Tarragona, SPAIN

                                   Programming:
                               Urbano Lorenzo-Seva

                            Mathematical Specification:
                               Urbano Lorenzo-Seva
                                 Pere J. Ferrando

                            Date: Sunday, July 23, 2023
                            Time: 14:26:49
--------------------------------------------------------------------------------

DETAILS OF ANALYSIS

Participants' scores data file                       : C:\Users\phdav\OneDrive\Documentos\NUEVO\UVa\ICOSORE_U_337_10.dat.txt
Variable labels file                                 : C:\Users\phdav\OneDrive\Documentos\NUEVO\UVa\ICOSORE_U_LAB_10.txt
Method to handle missing values                      : Hot-Deck Multiple Imputation in Exploratory Factor Analysis (Lorenzo-Seva & Van Ginkel, 2016)
Missing code value                                   : 999
Number of participants                               : 216
Number of participants without missing data          : 337
Number of variables                                  : 10
Variables included in the analysis                   : ALL
Variables excluded in the analysis                   : NONE
Number of factors                                    : 2
Number of second order factors                       : 0
Procedure for determining the number of dimensions   : Hull method for selecting the number of common factors (Lorenzo-Seva, Timmerman, & Kiers, 2011)
Dispersion matrix                                    : Polychoric Correlations
Robust analyses                                      : Bias-corrected and accelerated  (BCa; Lambert, Wildt & Durand, 1991)
Number of bootstrap samples                          : 500
Asymptotic Covariance/Variance matrix                : estimated using bootstrap sampling
Bootstrap confidence intervals                       :  90%
Method for factor extraction                         : Robust Unweighted Least Squares (RULS)
Correction for robust Chi square                     : Robust Mean and Variance-scaled (Asparouhov & Muthen, 2010)
Rotation to achieve factor simplicity                : Normalized Direct Oblimin
Value of parameter gamma                             : 0.0000
Clever rotation start                                : Weighted Varimax
Number of random starts                              : 10
Maximum mumber of iterations                         : 100
Convergence value                                    : 0.00001000
Factor scores estimates                              : Estimates based on linear model

--------------------------------------------------------------------------------

UNIVARIATE DESCRIPTIVES 

Variable                                        Mean       Confidence Interval     Variance   Skewness     Kurtosis
                                                           (95%)                                          (Zero centered)

1. SA1                                          3.005     (   2.78     3.23)       1.708     -0.084       -1.149
2. SA2                                          2.593     (   2.34     2.85)       2.149      0.393       -1.274
3. SA3                                          3.060     (   2.81     3.31)       1.992     -0.157       -1.311
4. SA4                                          2.639     (   2.39     2.89)       2.073      0.388       -1.232
5. SA5                                          3.440     (   3.18     3.70)       2.182     -0.527       -1.194
6. CC2                                          2.620     (   2.38     2.86)       1.828      0.342       -1.119
7. RE1                                          2.963     (   2.69     3.24)       2.517      0.089       -1.574
8. RE2                                          2.745     (   2.49     3.00)       2.208      0.290       -1.343
9. RE3                                          2.301     (   2.07     2.54)       1.812      0.892       -0.375
10. RE4                                         2.574     (   2.34     2.81)       1.828      0.446       -0.938

Polychoric correlation is advised when the univariate distributions of ordinal items are 
asymmetric or with excess of kurtosis. If both indices are lower than one in absolute value, 
then Pearson correlation is advised. You can read more about this subject in:

Muthén, B., & Kaplan D. (1985). A comparison of some methodologies for the factor analysis of non-normal Likert variables. British Journal of Mathematical and Statistical Psychology, 38, 171-189. doi:10.1111/j.2044-8317.1985.tb00832.x
Muthén, B., & Kaplan D. (1992). A comparison of some methodologies for the factor analysis of non-normal Likert variables: A note on the size of the model. British Journal of Mathematical and Statistical Psychology, 45, 19-30. doi:10.1111/j.2044-8317.1992.tb00975.x


BAR CHARTS FOR ORDINAL VARIABLES

Variable    1  

 Value     Freq
                |
     1      36  |  ************************
     2      46  |  *******************************
     3      45  |  ******************************
     4      59  |  ****************************************
     5      30  |  ********************
                +-----------+---------+---------+-----------+
                 0        14.8       29.5       44.3        59.0

Variable    2  

 Value     Freq
                |
     1      71  |  ****************************************
     2      48  |  ***************************
     3      28  |  ***************
     4      36  |  ********************
     5      33  |  ******************
                +-----------+---------+---------+-----------+
                 0        17.8       35.5       53.3        71.0

Variable    3  

 Value     Freq
                |
     1      44  |  ****************************
     2      38  |  ************************
     3      34  |  **********************
     4      61  |  ****************************************
     5      39  |  *************************
                +-----------+---------+---------+-----------+
                 0        15.3       30.5       45.8        61.0

Variable    4  

 Value     Freq
                |
     1      62  |  ****************************************
     2      57  |  ************************************
     3      28  |  ******************
     4      35  |  **********************
     5      34  |  *********************
                +-----------+---------+---------+-----------+
                 0        15.5       31.0       46.5        62.0

Variable    5  

 Value     Freq
                |
     1      37  |  **********************
     2      31  |  ******************
     3      15  |  ********
     4      66  |  ***************************************
     5      67  |  ****************************************
                +-----------+---------+---------+-----------+
                 0        16.8       33.5       50.3        67.0

Variable    6  

 Value     Freq
                |
     1      58  |  ****************************************
     2      55  |  *************************************
     3      39  |  **************************
     4      39  |  **************************
     5      25  |  *****************
                +-----------+---------+---------+-----------+
                 0        14.5       29.0       43.5        58.0

Variable    7  

 Value     Freq
                |
     1      56  |  *************************************
     2      48  |  ********************************
     3      20  |  *************
     4      32  |  *********************
     5      60  |  ****************************************
                +-----------+---------+---------+-----------+
                 0        15.0       30.0       45.0        60.0

Variable    8  

 Value     Freq
                |
     1      60  |  ****************************************
     2      51  |  **********************************
     3      31  |  ********************
     4      32  |  *********************
     5      42  |  ****************************
                +-----------+---------+---------+-----------+
                 0        15.0       30.0       45.0        60.0

Variable    9  

 Value     Freq
                |
     1      75  |  ****************************************
     2      70  |  *************************************
     3      31  |  ****************
     4      11  |  *****
     5      29  |  ***************
                +-----------+---------+---------+-----------+
                 0        18.8       37.5       56.3        75.0

Variable   10  

 Value     Freq
                |
     1      61  |  ****************************************
     2      51  |  *********************************
     3      52  |  **********************************
     4      23  |  ***************
     5      29  |  *******************
                +-----------+---------+---------+-----------+
                 0        15.3       30.5       45.8        61.0


--------------------------------------------------------------------------------

MULTIVARIATE DESCRIPTIVES 

Analysis of the Mardia's (1970) multivariate asymmetry skewness and kurtosis.

                                            Coefficient        Statistic     df       P

Skewness                                         17.073          614.625    220     1.0000
SKewness corrected for small sample              17.073          624.732    220     1.0000
Kurtosis                                        141.540           10.217            0.0000**

** Significant at 0.05

--------------------------------------------------------------------------------

STANDARIZED VARIANCE / COVARIANCE MATRIX (POLYCHORIC CORRELATION)
(Polychoric algorithm: Bayes modal estimation; Choi, Kim, Chen, & Dannels, 2011)

Variable     1        2        3        4        5        6        7        8        9       10     
V   1        1.000  
V   2        0.458    1.000  
V   3        0.469    0.653    1.000  
V   4        0.404    0.618    0.664    1.000  
V   5        0.372    0.489    0.664    0.575    1.000  
V   6        0.369    0.411    0.479    0.435    0.322    1.000  
V   7        0.101    0.291    0.296    0.283    0.283    0.101    1.000  
V   8        0.076    0.272    0.305    0.321    0.280    0.151    0.938    1.000  
V   9        0.168    0.293    0.274    0.349    0.228    0.218    0.828    0.856    1.000  
V  10        0.190    0.283    0.248    0.266    0.235    0.154    0.831    0.853    0.852    1.000  

--------------------------------------------------------------------------------

ADEQUACY OF THE POLYCHORIC CORRELATION MATRIX 

Determinant of the matrix                 = 0.000362778672808
Bartlett's statistic                      =  1670.2 (df =    45; P = 0.000010)
Kaiser-Meyer-Olkin (KMO) test             = 0.84858 (good)
Bootstrap  90% confidence interval of KMO = (  0.730      0.848)

ITEM LOCATION AND ITEM ADEQUACY INDICES 

Items                                             QIM      RDI          Normed MSA     Bootstrap  90% 
                                                                                       Confidence interval

9. RE3                                            1        0.32523      0.88822        (  0.748      0.908) 
10. RE4                                           1        0.39352      0.88264        (  0.755      0.915) 
2. SA2                                            1        0.39815      0.87993        (  0.698      0.897) 
6. CC2                                            1        0.40509      0.87045        (  0.584      0.905) 
4. SA4                                            1        0.40972      0.86684        (  0.689      0.903) 
8. RE2                                            1        0.43634      0.78356        (  0.656      0.810) 
7. RE1                                            2        0.49074      0.80448        (  0.650      0.836) 
1. SA1                                            2        0.50116      0.84720        (  0.602      0.892) 
3. SA3                                            2        0.51505      0.84716        (  0.739      0.874) 
5. SA5                                            3        0.60995      0.87076        (  0.686      0.901) 

Number of items proposed to be removed based on MSA: NONE


Quartile of Ipsative Means (QIM): The means of the variables are placed in the distribution 
of the average of the values registered for each participant, and the quartile in which 
the means are situated is reported. In a normal-range test, few items should be placed
in the extreme quartiles, whereas most of items should be placed in the central quartiles.

Relative Difficulty Index (RDI): it assesses the position of the items. For a normal-range
test, an optimal pool of items should have about 75% RDI values between .40 and .60 and the
remaining values evenly distributed in both tails.

In test intended for clinical screening or selection purposes, a larger amount of more extreme
items in the appropriate direction is generally recommended.

Measure of Sampling Adequacy (MSA): Values of MSA below .50 suggest that the item does not
measure the same domain as the remaining items in the pool, and so that it should be removed. 

When removing items from the pool, all these aspects should be taken into
account. Sometimes, the conclusion is that new items should be added to the pool
of items.

Lorenzo-Seva, U. & Ferrando, P.J. (2021) MSA: the forgotten index for identifying inappropriate items
            before computing exploratory item factor analysis. Methodology, in press.

--------------------------------------------------------------------------------

EXPLAINED VARIANCE BASED ON EIGENVALUES

Variable  Eigenvalue   Proportion of   Cumulative Proportion
                       Variance        of Variance

   1      4.72883      0.47288         0.47288  
   2      2.36791      0.23679         0.70967  
   3      0.74634      0.07463  
   4      0.64580      0.06458  
   5      0.49340      0.04934  
   6      0.37212      0.03721  
   7      0.27714      0.02771  
   8      0.17825      0.01782  
   9      0.13553      0.01355  
  10      0.05468      0.00547  
       
--------------------------------------------------------------------------------

HULL METHOD FOR SELECTING THE NUMBER OF COMMON FACTORS (HULL)
Lorenzo-Seva, Timmerman, Kiers (2011)

Implementation details:

	Goodness-of-fit index:                  Robust CFI (Comparative Fit Index).
	Method for dimensions extraction:       RULS.


Number of   Goodness-of-fit      Degrees of      Scree test   
factors     values               freedom         values       

   0         0.000                 45               0.000
   1         0.847                 35               5.047
   2         0.998                 26              74.584*
   3         1.000                 18               0.000
       

*  Advised number of common factors:    2

--------------------------------------------------------------------------------

ROBUST GOODNESS OF FIT STATISTICS 

                         Root Mean Square Error of Approximation (RMSEA) =   0.026; BC Bootstrap  90% confidence interval = ( 0.0084     0.0333)
                                                                           (between 0.010 and 0.050 : close)
                                Estimated Non-Centrality Parameter (NCP) =  13.975
                                                      Degrees of Freedom = 26
                                                      Test of Approximate Fit
                                                      H0 : RMSEA < 0.05;  P = 0.923

             Minimum Fit Function Chi Square with  26 degrees of freedom =   8.898 (P = 0.999176)
Robust Mean and Variance-Adjusted Chi Square with  26 degrees of freedom =  29.684 (P = 0.280701)
           Chi-Square for independence model with  45 degrees of freedom = 2091.387

                             Non-Normed Fit Index (NNFI; Tucker & Lewis) =   0.997; BC Bootstrap  90% confidence interval = (  0.994      1.007)
                                             Comparative Fit Index (CFI) =   0.998; BC Bootstrap  90% confidence interval = (  0.997      1.004)
                                                                           (larger than 0.990 : excellent)
                          Schwarz�s Bayesian Information Criterion (BIC) = 190.942; BC Bootstrap  90% confidence interval = (177.058    193.473)

                                             Goodness of Fit Index (GFI) =   0.997; BC Bootstrap  90% confidence interval = (  0.997      0.999)
                                   Adjusted Goodness of Fit Index (AGFI) =   0.995; BC Bootstrap  90% confidence interval = (  0.994      0.998)
                     Goodness of Fit Index without diagonal values (GFI) =   0.996; BC Bootstrap  90% confidence interval = (  0.995      0.999)
            Adjusted Goodness of Fit Index without diagonal values(AGFI) =   0.993; BC Bootstrap  90% confidence interval = (  0.991      0.998)

EIGENVALUES OF THE REDUCED CORRELATION MATRIX

Variable  Eigenvalue 

   1      4.457241969 
   2      2.051104712 
   3      0.216379983 
   4      0.063843730 
   5      0.032541267 
   6      0.007512582 
   7     -0.036822140 
   8     -0.055627893 
   9     -0.100572692 
  10     -0.127255461 
       
--------------------------------------------------------------------------------

UNROTATED LOADING MATRIX 

Variable                                        F   1    F   2    Communality

1. SA1                                          0.396   -0.406       0.321
2. SA2                                          0.611   -0.450       0.576
3. SA3                                          0.671   -0.560       0.764
4. SA4                                          0.641   -0.456       0.619
5. SA5                                          0.558   -0.414       0.483
6. CC2                                          0.404   -0.372       0.302
7. RE1                                          0.808    0.482       0.885
8. RE2                                          0.832    0.494       0.937
9. RE3                                          0.799    0.418       0.814
10. RE4                                         0.778    0.450       0.808

--------------------------------------------------------------------------------

WEIGHTS OF ROBUST ROTATION
Lorenzo-Seva, U. & Ferrando, P.J. (2019b)

Variable     h       w

V   1       1.3122   0.0648
V   2       1.2548   0.1057
V   3       1.0905   0.2228
V   4       1.2129   0.1356
V   5       1.1401   0.1874
V   6       1.4030   0.0001
V   7       1.0651   0.2409
V   8       1.0501   0.2516
V   9       1.0685   0.2385
V  10       1.0801   0.2302

h: average of the diagonal values in the asymptotic variance/covariance matrix for each variable.
w: Robust weight value for each variable.

Interpretation guide: The variable with the less stable set of correlations (i.e., a large value of h)
     will have a weight value (w) close to zero. In the other hand, a variable with a set of perfectly
     stable correlations will  have a weight value (w) of one.  The largest the value in w,  the  most
     important the variable is order to define the simple structure of the factor solution.

--------------------------------------------------------------------------------

ROTATED LOADING MATRIX 

Variable                                        F   1    F   2 

1. SA1                                          0.585   -0.063  
2. SA2                                          0.741    0.048  
3. SA3                                          0.874   -0.001  
4. SA4                                          0.763    0.064  
5. SA5                                          0.679    0.041  
6. CC2                                          0.559   -0.029  
7. RE1                                         -0.014    0.945  
8. RE2                                         -0.013    0.973  
9. RE3                                          0.040    0.888  
10. RE4                                        -0.001    0.899  

ROTATED LOADING MATRIX 
(loadings lower than absolute   0.400 omitted)

Variable                                        F   1    F   2 

1. SA1                                          0.585           
2. SA2                                          0.741           
3. SA3                                          0.874           
4. SA4                                          0.763           
5. SA5                                          0.679           
6. CC2                                          0.559           
7. RE1                                                   0.945  
8. RE2                                                   0.973  
9. RE3                                                   0.888  
10. RE4                                                  0.899  

EXPLAINED VARIANCE OF ROTATED FACTORS AND RELIABILITY OF PHI-INFORMATION OBLIQUE EAP SCORES
Ferrando & Lorenzo-Seva (2016)

Factor      Variance   ORION             Factor Determinacy Index
                                               

   1         3.036     0.889             0.943
   2         3.472     0.969             0.984


The appropriate implementation of EAP score estimation in factor model involves to obtain 
point estimates that make use of the full prior information (in particular the inter-factor 
correlation matrix), and to complement the point estimates with measures of the reliability of 
these estimates. In order to achieve it, FACTOR computes: (1) the EAP score estimation named 
'Fully-Informative Prior Oblique EAP scores'; and (2) the reliability estimates named ORION
(acronim for 'Overall Reliability of fully-Informative prior Oblique N-EAP scores').
See Ferrando & Lorenzo-Seva (2016) for further details.

--------------------------------------------------------------------------------

INTER-FACTORS CORRELATION MATRIX

Factor       F   1    F   2 

   1         1.000  
   2         0.346    1.000  

--------------------------------------------------------------------------------

STRUCTURE MATRIX 

Variable                                        F   1    F   2 

1. SA1                                          0.564    0.140  
2. SA2                                          0.757    0.305  
3. SA3                                          0.874    0.302  
4. SA4                                          0.785    0.328  
5. SA5                                          0.694    0.277  
6. CC2                                          0.549    0.164  
7. RE1                                          0.313    0.940  
8. RE2                                          0.324    0.968  
9. RE3                                          0.347    0.901  
10. RE4                                         0.311    0.899  

--------------------------------------------------------------------------------

BIAS-CORRECTED AND ACCELERATED (BCa) BOOTSTRAP  90% CONFIDENCE INTERVALS FOR LOADING VALUES 


Variable                                        F   1    BCa Confidence Interval

1. SA1                                          0.585    (  0.457     0.694)
2. SA2                                          0.741    (  0.646     0.828)
3. SA3                                          0.874    (  0.795     0.936)
4. SA4                                          0.763    (  0.652     0.834)
5. SA5                                          0.679    (  0.545     0.784)
6. CC2                                          0.559    (  0.421     0.673)
7. RE1                                         -0.014    ( -0.083     0.067)
8. RE2                                         -0.013    ( -0.073     0.036)
9. RE3                                          0.040    ( -0.027     0.103)
10. RE4                                        -0.001    ( -0.074     0.060)


Variable                                        F   2    BCa Confidence Interval

1. SA1                                         -0.063    ( -0.207     0.067)
2. SA2                                          0.048    ( -0.060     0.169)
3. SA3                                         -0.001    ( -0.098     0.064)
4. SA4                                          0.064    ( -0.035     0.162)
5. SA5                                          0.041    ( -0.060     0.157)
6. CC2                                         -0.029    ( -0.165     0.096)
7. RE1                                          0.945    (  0.888     0.987)
8. RE2                                          0.973    (  0.936     0.998)
9. RE3                                          0.888    (  0.821     0.931)
10. RE4                                         0.899    (  0.851     0.936)


--------------------------------------------------------------------------------

INDICES OF FACTOR SIMPLICITY
Bentler (1977) & Lorenzo-Seva (2003) 

       Bentler's simplicity index (S)  =   0.99999 (Percentile 100)
 BC Bootstrap  90% confidence interval = (  1.000      1.000)

       Loading simplicity index  (LS)  =   0.91956 (Percentile 100)
 BC Bootstrap  90% confidence interval = (  0.914      0.956)

       
--------------------------------------------------------------------------------

BIAS-CORRECTED BOOTSTRAP  90% CONFIDENCE INTERVALS FOR INTER-FACTORS CORRELATION VALUES 

    Factors         Value    BC Confidence Interval

   1  --   2        0.346*   (  0.208     0.473)

* Significantly different from zero at population


--------------------------------------------------------------------------------

DISTRIBUTION OF RESIDUALS 

Number of Residuals = 45

Summary Statistics for Fitted Residuals

                           Smallest Fitted Residual = -0.0576
                             Median Fitted Residual = -0.0052
                            Largest Fitted Residual =  0.0642
                               Mean Fitted Residual =  0.0001
                           Variance Fitted Residual =  0.0009

               Root Mean Square of Residuals (RMSR) =  0.0303
     BC Bootstrap  90% confidence interval of RMSR  = (  0.019      0.031)
Expected mean value of RMSR for an acceptable model =  0.0682 (Kelley's criterion) (Kelley, 1935,page 13; see also Harman, 1962, page 21 of the 2nd edition)

          Weighted Root Mean Square Residual (WRMR) =  0.0346 (values under 1.0 have been recommended to represent good fit; Yu & Muthen, 2002)
     BC Bootstrap  90% confidence interval of WRMR  = (  0.022      0.039)

Histogram for fitted residuals


 Value           Freq
                      |
   -0.0576         2  |  *****
   -0.0373         6  |  *****************
   -0.0170        14  |  ****************************************
    0.0033         7  |  ********************
    0.0236        11  |  *******************************
    0.0439         2  |  *****
    0.0642         3  |  ********
                      +-----------+---------+---------+-----------+
                      0        3.5       7.0      10.5       14.0


Summary Statistics for Standardized Residuals

Smallest Standardized Residual = -0.84
  Median Standardized Residual = -0.08
 Largest Standardized Residual =  0.94
    Mean Standardized Residual =  0.00
       
Stemleaf Plot for Standardized Residuals

  -0 | 88776544433333222222111
   0 | 0011122333334445567899

       
--------------------------------------------------------------------------------

DESCRIPTIVES RELATED TO MISSING DATA

 Missing value code           :       999

 No missing data was observed in your data

--------------------------------------------------------------------------------

References

Asparouhov, T., & Muthen, B. (2010). Simple second order chi-square correction. Unpublished manuscript. Available at https://www.statmodel.com/download/WLSMV_new_chi21.pdf.

Bentler, P.M. (1977). Factor simplicity index and transformations. Psychometrika, 59, 567-579. doi:10.1007/bf02294054 

Ferrando, P. J., & Lorenzo-Seva U. (2016). A note on improving EAP trait estimation in oblique factor-analytic and item response theory models. Psicologica, 37, 235-247.

Harman, H. H. (1962). Modern Factor Analysis, 2nd Edition. University of Chicago Press, Chicago.

Kelley, T. L. (1935). Essential Traits of Mental Life, Harvard Studies in Education, vol. 26. Harvard University Press, Cambridge.

Lambert, Z.V., Wildt, A.R., & Durand, R.M. (1991). Approximating confidence intervals for factor loadings. Multivariate behavioral research, 26(3), 421 - 434. doi:10.1207/s15327906mbr2603_3

Lorenzo-Seva, U. (2003). A factor simplicity index. Psychometrika, 68, 49-60. doi:10.1007/bf02296652 

Lorenzo-Seva, U., & Ferrando, P.J. (2019b). Robust Promin: a method for diagonally weighted factor rotation. LIBERABIT, Revista Peruana de Psicología, 25, 99-106. doi:10.24265/liberabit.2019.v25n1.08

Lorenzo-Seva, U., Timmerman, M. E., & Kiers, H.A.L. (2011). The Hull method for selecting the number of common factors. Multivariate Behavioral Research, 46, 340-364. doi:10.1080/00273171.2011.564527

Lorenzo-Seva, U., & Van Ginkel, J. R. (2016). Multiple Imputation of missing values in exploratory factor analysis of multidimensional scales: estimating latent trait scores. Anales de Psicología/Annals of Psychology, 32(2), 596-608. doi:10.6018/analesps.32.2.215161

McDonald, R.P. (1999). Test theory: A unified treatment. Mahwah, NJ: Lawrence Erlbaum.

Mardia, K. V. (1970). Measures of multivariate skewnees and kurtosis with applications. Biometrika, 57, 519-530. doi:10.2307/2334770

Olsson, U. (1979a). Maximum likelihood estimation of the polychoric correlation coefficient. Psychometrika, 44, 443-460. doi:10.1007/bf02296207

Olsson, U. (1979b). On the robustness of factor analysis against crude classification of the observations. Multivariate Behavioral Research, 14, 485-500. doi:10.1207/s15327906mbr1404_7

Mislevy, R.J., & Bock, R.D. (1990). BILOG 3 Item analysis and test scoring with binary logistic models. Mooresville: Scientific Software.

Ten Berge, J.M.F., Snijders, T.A.B. & Zegers, F.E. (1981). Computational aspects of the greatest lower bound to reliability and constrained minimum trace factor analysis. Psychometrika, 46, 201-213. doi:10.1007/bf02293900

Ten Berge, J.M.F., & Socan, G. (2004). The greatest lower bound to the reliability of a test and the hypothesis of unidimensionality. Psychometrika, 69, 613-625. doi:10.1007/bf02289858

Woodhouse, B. & Jackson, P.H. (1977). Lower bounds to the reliability of the total score on a test composed of nonhomogeneous items: II. A search procedure to locate the greatest lower bound. Psychometrika, 42, 579-591. doi:10.1007/bf02295980

Yu, C., & Muthen, B. (2002, April). Evaluation of model fit indices for latent variable models with categorical and continuous outcomes. Paper presented at the annual meeting of the American Educational Research Association, New Orleans, L.A.

       

FACTOR is based on CLAPACK.
 Anderson, E., Bai, Z., Bischof, C., Blackford, S., Demmel, J., Dongarra, J., Du Croz, J., Greenbaum, A., Hammarling, S., McKenney, A., & Sorensen, D. (1999). LAPACK Users' Guide. Society for Industrial and Applied Mathematics. Philadelphia, PA

FACTOR can be refered as:
 Ferrando, P.J., & Lorenzo-Seva, U. (2017). Program FACTOR at 10: origins, development and future directions. Psicothema, 29(2), 236-241. doi: 10.7334/psicothema2016.304
 Lorenzo-Seva, U., & Ferrando, P.J. (2013). FACTOR 9.2 A comprehensive program for fitting exploratory and semiconfirmatory factor analysis and IRT models. Applied Psychological Measurement, 37(6), 497-498. doi:10.1177/0146621613487794
 Lorenzo-Seva, U., & Ferrando, P.J. (2006). FACTOR: A computer program to fit the exploratory factor analysis model. Behavioral Research Methods, 38(1), 88-91. 10.3758/bf03192753

For further information and new releases go to:
psico.fcep.urv.cat/utilitats/factor 

--------------------------------------------------------------------------------

FACTOR completed

Computing time     : 0.38333333 minutes.
Matrices generated : 5569590 

Our last advice: Distrust 5% of statistics, and 95% of statisticians. (Cal desconfiar un 5% de l'estadistica, i un 95% de l'estadistic.)
